# Supplementary material for: Characterizing Dynamic Changes in the Human Blood Transcriptional Network
Source: PLoS Comput Biol. 2010 Feb 12;6(2):e1000671. doi: 10.1371/journal.pcbi.1000671 (PMC2820517; doi:10.1371/journal.pcbi.1000671)
Supplement: Table S1 — Inferred causal links in the fast blood Granger causal network. (0.03 MB TXT) [file pcbi.1000671.s005.txt]

TMEM183A	OR2T6
ENST00000286728	HSP90AA5P
HSPA1L	SLC22A23
NM_016391	RSE_00000551358
TUSC4	RSE_00000602448
MAP1B	MAP1B
DNAH2	NUMBL
CDC20	AURKA
PER1	FLT3
MAP3K2	PRKCH
OSBPL8	FUBP1
RBM27	Contig56093_RC
TSEN34	DDX1
RBMS1	ITGA6
RNF144B	THAP4
Contig49512_RC	NM_019086
THOC1	NM_006302
RNF144B	HIP1R
PLEKHJ1	UPF1
Contig53713_RC	KIAA0460
DNAJC18	Contig28220_RC
HECA	AL080082
MPP1	STK39
ZFAND3	SPRR2D
ATXN1	EEF1G
AREG	IL1R1
ALG8	SEC31A
RAB31	Contig20156_RC
NAT10	NFASC
FZD9	MAML1
ZFAND3	SARS
HP	MTCP1
IFNGR2	AP4E1
FKBP5	MLSTD1
LIN7A	DOLPP1
ZNF331	ZNF331
SUV420H1	ARL4C
Contig42012_RC	APAF1
FAM136A	PRSS2
TRO	TRO
PSAP	Contig39268_RC
KPNA5	ZNF507
OSGIN1	SMARCD2
DNAJC18	Contig8570_RC
C10orf46	C21orf59
KIF14	CENPA
MPP1	MRPS30
CEACAM6	UBA2
SMARCAL1	MRPL1
AK024366	AGPAT5
NM_016391	HIBCH
Contig48270_RC	PRKACA
CEACAM6	MAP3K3
ELL2	PRKACB
B3GNT1	TMEM14A
MAN2A2	ATP2C2
ZNF553	SFN
IGLV2-14	IGHV4-31
MYL9	RPS4X
ANP32B	Contig30493_RC
DOCK8	TRBC1
PMS1	POLR2B
SORL1	TANC2
FAM76A	ZNF263
ID3	MAGEH1
ZNF594	SLMAP
OSBPL8	HCFC1R1
MME	HSPA1A
C18orf17	PLXNA2
AL049279	EIF3EIP
DNAH2	SCYE1
CMTM5	PRKAR2B
AREG	CAMK2D
YWHAB	DBT
ERLIN1	BAG3
MCM7	FTL
YIPF3	ELMO1
RNF144B	C6orf32
RALGPS2	PNOC
RALBP1	GMPS
ATXN1	RPL12
TYW3	FXR1
VPRBP	SH3GLB1
SYT7	ELFN2
C2orf44	S1PR1
ELA2	CEACAM7
IQWD1	ACAA2
UQCC	PPP4R1
TESC	CDKN2AIP
FUSIP1	NT5C
CEACAM6	LAT2
ENST00000301644	Contig26988_RC
PSAP	RPL7
CSGALNACT2	Contig36062_RC
PGLYRP1	STX18
ENST00000247904	TNRC6B
CEACAM6	C1QBP
MAP3K2	FAM60A
RHOBTB2	RPL5
TOM1	SLC25A15
RNF144B	CDC25B
PHF5A	PPIH
MPO	ELA2
LIMK2	MLYCD
MARCH9	TIMM9
E2F3	RPS3A
IFI35	STAT1
CTSG	CEACAM6
SH2D3C	PCDH18
EIF3I	YY1AP1
LY9	SNRPA1
C2orf44	CNO
MAP3K2	TAF3
AK024304	METAP2
HSPE1	SBNO2
PPP1R3B	KARS
TUBB1	PRDX6
KCTD6	RNF141
SNRPE	GPR77
RALGPS2	CD79A
ARPC1B	LYRM7
IGKC	IGHA1
MAP2K4	LRMP
WBSCR18	AL049449
KLF9	ANKH
SDCBP	Contig54391_RC
SSX5	ICOSLG
Contig6514_RC	RPL22
TNFRSF10A	SACS
X61072	SNRPN
ZSWIM6	RASSF2
YOD1	GOT2
PYGL	Contig34593_RC
MAP3K3	INTS10
GPR18	GIPC1
CD55	RQCD1
AREG	XPO6
SLC30A7	Contig48208_RC
C10orf46	RGS14
RALY	DNA2
B3GNT1	C16orf5
SLU7	PEA15
SORL1	LCAT
BAGE5	Contig37117
C10orf46	FAM44A
UBAP2	REG3A
RNF144B	PLXNC1
KIF20A	AURKB
RAB31	NUP160
Contig41041_RC	ITK
RNF144B	Contig23931_RC
GLYCTK	CLPX
RALY	CNOT6L
ZSCAN12	CTBP2
CNBP	AF131846
Contig39636_RC	IDH2
SORL1	IARS
AK055495	Contig16192_RC
PSAP	IFITM2
RANGRF	NOB1
CLIP1	ZNF721
ACTR2	ZNF594
CEACAM6	RP3-377H14.5
TRAK2	KRT35
CNOT7	CNIH4
DNAJC18	AGXT
LSP1	KIAA1147
SORL1	HNRNPR
TIA1	GYPC
C13orf18	C2orf28
RAB31	MNAT1
RNF144B	ARPC3
UBQLN2	ZNF711
C5orf4	Contig42977_RC
BCL9	EBI2
TBC1D23	Contig33235_RC
ALG8	STX3
CXCR4	MGRN1
OSBPL10	AB018289
WDR6	NARF
AP4B1	Contig35702
SMARCAL1	RNF125
AL713756	ACTR2
C20orf43	CSTF2
C21orf70	NFE2
WDR6	RABGGTB
PDCD2L	NUP188
CSE1L	Contig10973_RC
ZBTB39	GNG4
CXXC4	CXXC4
PGLYRP1	MDC1
PDRG1	SLCO3A1
ABI2	Contig58275_RC
RXRA	Contig58637_RC
Contig48799_RC	PARP1
IGSF8	RANGRF
GPR18	ALDOA
ZFP64	NFAM1
FAM136A	CYP2A13
ESAM	ARHGAP6
MPI	Contig35896_RC
IFNGR2	TYMP
ENST00000246352	MAP4K4
RNF39	SDS
CENPJ	GRIN2D
B2M	RPL8
SLC7A4	DNAJB13
SNX27	THUMPD1
SUV420H1	RPN2
AL713756	UBE2W
MTCH1	NPLOC4
GABPA	OTUD3
SLC28A3	INPP5E
KLF9	ZBTB16
HEATR2	AL109699
DHX33	AL117595
CREB5	FAM76A
C1orf181	NPM1
DNAH2	FOXE1
ID3	CCR7
MBOAT2	CDK5RAP1
TMEM183A	Contig40549_RC
PDRG1	JMJD3
C10orf46	KIAA0232
ID3	C10orf38
LAT2	GDE1
MAP3K2	HSPA9
AREG	SIRPA
NDUFA1	Contig53615_RC
Contig63811_RC	SNX10
SUV420H1	NM_014727
DNAH2	SLC12A4
ORM1	ORM2
SORL1	Contig47796_RC
Contig47493_RC	HIST1H1E
ERLIN1	GNL3
TMEM105	VPS36
B3GNT1	CDC14A
SYT7	KIAA0195
PAK1	Contig47252_RC
EIF2C4	MBP
ZFAND3	VRK1
FAIM3	ATF7IP2
HNRPDL	ZNF512B
IGSF8	LMOD1
C2orf44	MTX3
IFNGR2	RAB6IP1
PYGL	C14orf181
DNAJB6	FAM84B
ID3	TCF7
FAM101B	SKI
GABPB2	CSNK1A1
RALBP1	HSP90B1
FBXO38	Contig34327
CREB5	ZRF1
RSE_00000563927	PDCD2
WDR1	EIF3F
AMOTL2	RNF144A
TSEN34	SLC25A44
TRIB2	PCGF5
CHIT1	HIST3H3
USP24	Contig39826_RC
ENTPD2	SERF2
SAMD10	TRPV2
PER1	IL1RAP
DOHH	ITGA5
PGLYRP1	RGS19
SORL1	RAMP3
DEFA4	SLC28A3
MPZL3	Contig1320_RC
RXRA	NDUFAB1
CBL	PFKFB1
RPL8	LTB
PDGFC	Contig28909_RC
SIT1	H2AFY
NLRX1	IER3IP1
C2orf44	Contig23423_RC
RAB31	Contig41954_RC
SMARCAL1	Contig56270_RC
RNF144B	GCNT4
LAT2	HDAC1
PGLYRP1	RAB3D
TRIB2	TGFA
RNF144B	PCYT2
DUSP3	ZNF236
RALBP1	CCDC56
CD8A	CD8A
PRDX5	NM_014015
SLC28A3	IFT80
TMEM183A	C16orf52
MLF2	CMAS
IGKC	NM_016459
NSFL1C	RARRES3
C5orf32	ALOX5
PTPRC	MGAT4A
SVIL	IL1R2
NSFL1C	Contig8685_RC
RXRA	SDHA
GPR18	PXN
GPR18	SOD1
KLK3	ANKIB1
VPRBP	PLEKHG3
ERLIN1	CEP72
WDR1	RBBP7
ZNF559	SPRN
RNF144B	CAD
FAM136A	HIST1H2AK
RNF144B	ZMYM3
ACSL1	MARCKS
SLU7	PSMA7
AREG	MTMR3
FTO	MTR
U17628	DYNC1LI2
HK3	LUC7L2
FAM101B	NM_006303
GPR152	PLXNB3
MRPS2	LASP1
C10orf46	JMJD2B
TK1	BUB1
UBE2L6	GBP1
ABCF2	MAN1B1
X86104	DHPS
CCNB2	KIF2C
DDR1	DDR1
C10orf46	MTA1
LTB4R	SFMBT2
HP	BOLA3
SFRS9	LASS6
TLR2	MLSTD1
RALBP1	CHCHD3
GP9	LTBP1
GATA2	Contig53953_RC
RNF144B	NM_015909
VAPA	UTF1
DEFA1	DEFA3
TMEM105	SERBP1
CXCR5	Contig12780_RC
SUV420H1	MLL5
KIAA1949	TARBP2
FLT4	MYCBP2
PPP1R3B	LIMK2
RFXDC2	PLEKHG2
RNF144B	DHX30
PFAS	RHCG
UNC5B	AL049370
RASA4	NM_014147
IREB2	S100A13
IGSF8	TTC3
TFB2M	ERH
SORL1	RBMX
YOD1	UNG
PCNXL3	FUCA1
RSE_00000563927	GNL2
CCDC109A	HISPPD2A
AREG	MTA3
BACH2	RPL35
IREB2	C11orf59
EDN1	VEGFB
ZNF594	KCNN4
CMPK2	ISG15
SYT7	AF161343
RBMS1	MGST3
RBM17	TUBA1A
LDHA	SMAD3
FAM82C	KIR2DS1
AF274937	PCBP1
IL23A	Contig49175_RC
NUDT16	LDHB
NFE2L2	COBLL1
MYLK	MYLK
FBXO15	Contig54757_RC
FATE1	KRT6A
C10orf46	SNRPC
FAM76A	KIAA1328
YOD1	TNIK
ATXN1	ABLIM1
S1PR2	APOA2
FLT4	SFRS11
KIF1C	AF038199
C8orf33	EEA1
C5orf32	SORL1
ZSCAN12	NFE2L2
RAB31	MRPL48
C2orf37	MTO1
TNFRSF17	IGKC
RNF25	PWWP2A
BECN1	BPTF
ABCB4	BCL7A
GLA	FNTA
YOD1	NR6A1
GPR152	KRT19
ORMDL3	ORMDL3
RGL2	HCFC2
SPRR4	KIAA1109
PRKCD	PLSCR3
RAB27A	DKC1
SLC15A3	HSPA8
GPKOW	SP4
RNF144B	EPHX2
DOCK3	Contig9714_RC
CKAP4	S100A6
GPR18	C21orf30
RNF144B	CLSTN1
POLRMT	UBIAD1
RAB31	CETN3
KIAA0391	BCKDK
RAB40B	METAP2
YOD1	MAGOHB
CR2	PTPRK
CCL5	TGFBR3
KIF20A	ORC6L
CKLF	DGCR2
C21orf51	FGF14
CEACAM6	ULK1
MME	MME
TBC1D9B	EIF3K
DOHH	KIAA1949
IFITM2	FAU
CD79A	RALGPS2
ENST00000282037	AGPAT4
AK024304	IKBKAP
LCK	SLC15A3
PSAP	TKT
IL23A	PLEKHB1
ATP8B4	NM_021039
CKLF	NCBP1
AK023395	Contig27175_RC
MTMR15	MAPK8IP2
C10orf46	SLMAP
IDI1	TBC1D4
DBF4	FBXL18
C14orf104	Contig21843_RC
RNF144B	TYROBP
FBXO38	NFIX
NUDT13	NM_018329
ZC3HC1	PCTP
Contig48480_RC	LILRB3
PVRL1	GTF3A
ARHGAP17	CBX5
YOD1	JHDM1D
MME	YES1
CEACAM6	C9orf41
C12orf44	Contig40252_RC
ID3	Contig42962_RC
NR2C2	ZNF706
LDHA	SFRS2B
CXCR5	P2RX5
WDR6	PLEKHM1
C1orf172	SLC7A6
MPO	FAM82B
GPR18	LCK
CCDC25	Contig37858_RC
GLYCTK	RHOQ
PLA2G6	TAOK1
PDCD2L	REXO2
Contig49806_RC	AF052101
NM_030757	Contig53551_RC
IGSF8	AQP2
MAP3K2	IFT57
PSAP	RPL23A
MXD1	AP1GBP1
CROCC	OSTF1
NSFL1C	RRAS2
IGSF8	STRAP
SAMD4B	Contig29409_RC
COL16A1	TM4SF5
MARCH7	NCAPD3
NRXN1	CRTAC1
PPP1R3B	WWC3
PREB	EIF3A
CBX6	RDX
BAGE3	Contig49437_RC
C6orf81	ZNF600
ID3	BIRC3
ABCB4	BLNK
MARCH9	AK002208
BAGE4	ENSA
ENST00000301644	HBXIP
RNF144B	LANCL1
NLRX1	NDUFB9
C10orf2	Contig37763_RC
SPIB	TRAF4
SLC30A7	AL080095
RCE1	CES2
TRAF4	LILRB2
PPRC1	DPYSL5
RALBP1	ELAC2
DEFA4	LTF
SYT7	CYP46A1
COX15	CD40LG
USP7	MED11
TSPAN9	TTC7B
ABI2	WAS
STRN3	CDC42SE1
GPR162	GPR162
SDCBP	USP24
NM_173815	DDX6
RSE_00000647539	RAC1
ZDHHC3	ATP1A1
BOLA3	SLC2A5
IQGAP1	KLF7
CITED1	CTNNB1
RAB31	FUBP3
ERLIN1	Contig57081_RC
S1PR2	FPGS
VPRBP	PURA
MCM7	RNF130
ZRANB2	N4BP1
STARD7	HNRNPA2B1
ZC3HC1	UNC84A
PPP1R3B	KIAA0329
ALG8	MRPL40
OLIG2	GPR44
SYT7	GPD1
RGL4	ATP5G3
PGLYRP1	SPI1
KCNJ2	SECTM1
MEF2D	SND1
AK056598	Contig10115_RC
UBE3B	LMLN
ID3	TCEAL1
NM_017694	RP5-1000E10.4
CD79A	BANK1
C10orf46	PTPRE
C6orf136	SETX
ALG13	DRG2
FZD9	SEPW1
C10orf46	DOK3
GP9	PF4
DNAJC18	RG9MTD1
GRB2	IVD
ID3	KIAA0841
TNKS	CHEK2
SORL1	ZMYM4
ABI2	TRIP11
SORL1	FAM98A
ID3	HOOK1
NUP160	NM_006471
TRIAP1	MGAT2
FCRL2	PMEPA1
TMSL6	RPL23
CUZD1	JAK1
NFATC3	HMBS
GPR18	CDC37L1
HK3	Contig1034_RC
ENST00000301644	Contig26193_RC
TMOD3	STIM1
TNFRSF17	IGKC
NM_016391	CD69
PER1	TPST1
PRPF8	PCK2
SSPO	CCL24
PLXDC2	SP1
ESAM	EGF
CEACAM6	CHIT1
SORL1	ZBTB41
NLRP12	ARID5B
CSGALNACT2	TEX10
AL049279	C22orf28
CBX6	UBL3
KIF1C	EML4
THSD1	Contig42531_RC
WDR34	LZTFL1
ETAA1	DDB1
SLC25A3	PRMT2
ERLIN1	DDHD2
NM_024084	ETAA1
IMP3	MAP2K3
PASK	RPL3L
FAM101B	AL117623
BTAF1	TM7SF3
TMEM183A	ZMYM2
NM_175921	KIAA1430
DNAJC18	SGTA
TSEN34	Contig29732_RC
CREB5	SPOPL
PLSCR3	FLOT1
C10orf46	Contig45185_RC
Contig20156_RC	Contig38724_RC
ACSL1	WBP11
ENST00000301644	Contig3474_RC
C5orf32	PDCD11
THNSL1	FAM102A
ERLIN1	TAF4B
SYT7	Contig45841_RC
YOD1	SPOCK2
DKK4	GLIPR1
AK056598	RHBDL2
PCTK1	RARA
ENST00000301644	TMED3
AGPAT5	ZNF18
RBMS1	RPS13
IGSF8	BRI3
PUM1	DSC2
ESAM	Contig50391_RC
ACSL3	CYCS
Contig66615_RC	GIMAP1
RAB31	BUB3
C10orf46	PSMC5
NM_014863	SEPX1
C2orf44	CRY1
C7orf36	UFSP2
SYT7	SLC45A3
RBM15B	Contig42012_RC
UBE2D3	IQSEC1
ID3	Contig16781_RC
TMEM105	Contig54503_RC
SYT7	DARC
GNAZ	ARHGAP6
PLD1	RAB11FIP1
PDRG1	MTF1
AK024366	PGRMC2
PDRG1	Contig51015_RC
ZNF211	BANF1
NM_175884	BCL3
SYT7	Contig17195_RC
ARPC1B	Contig52220_RC
HK3	HADH
SVIL	C6orf145
ATP8B4	GABARAP
SCFD1	PREB
C5orf32	ZSWIM6
CEACAM6	NM_006812
RSE_00000122977	HTATSF1
Contig51392_RC	C1orf31
FLII	FTO
TSPAN9	NRGN
RBMS1	ARID5B
ZFAND3	POLR3A
CBX6	LRRC58
Contig53713_RC	Contig56262_RC
DNAJB6	ICK
CR1	FAM122B
CEACAM8	DEFA1
MAN2A2	RAD17
NM_017732	Contig41618_RC
GPR152	ITIH4
MICAL3	AF052103
TAOK1	SNX1
AB002330	PPP2R5B
SORL1	Contig54012_RC
TRIM32	NAE1
NBEAL2	APOC4
CDC45L	CEP55
CNOT7	Contig48800_RC
TMEM183A	TAF3
ABCB4	EBF1
RALBP1	GOT1
PATZ1	SLA
RAB31	TASP1
ZNF594	TMF1
ESAM	PDE5A
PTPN23	C10orf99
L21961	HOXB6
TTC16	MYO6
KIAA1949	FBL
RNF144B	LST1
KIAA1754	PSG5
RANGRF	MDH1
CSTF3	Contig39402_RC
KRTAP21-1	RNF10
FAM44A	NPHS1
TBP	TBC1D13
IREB2	Contig57222_RC
CEACAM6	RRP1B
C10orf46	C3orf62
IFNAR2	C5orf24
CXCR5	BIRC3
GBP1	UBE2L6
RPL3	S100A8
PUS3	ZNF827
TSEN34	TSPAN17
KLK3	AKAP13
TSR2	HS1BP3
NASP	BCORL1
SORL1	ZNF614
RAB27A	ENST00000267799
TMOD3	C20orf191
TNIP1	NM_024648
ERLIN1	C11orf49
DOLPP1	PRRT3
ENST00000285338	VPRBP
ID3	ENST00000295134
TFDP3	ENST00000248652
ID3	C12orf57
VAPA	ALG13
Contig50831_RC	PIGY
IMPDH2	FOXK1
CBR3	PPP1R11
NOL8	AF085874
TRAF2	ENST00000291501
FCRL2	C11orf24
SMCHD1	ACPT
SEPT6	ENST00000295127
AK026895	AF147440
RABL2A	AF274937
CEACAM6	ENST00000238047
TRIB2	ENST00000295853
TCERG1	NM_024084
GPR152	ENST00000299061
IREB2	PRELID2
IGSF8	POLR1E
ZNF594	C1orf35
FBXO5	ENST00000282037
YOD1	FAM44B
ZDHHC3	ENST00000268750
ERLIN1	ISG20L1
IREB2	HVCN1
NM_032947	SLC25A25
OR8B12	CDC42BPG
OR8B12	DEFB129
SETD4	PTCD1
TRIB2	ENST00000272822
SLC25A42	AK057499
GLYCTK	ENST00000293815
GPR152	ANKRA2
RNF144B	ENST00000295906
RAB31	TFB2M
MBOAT2	SLC38A5
TCL6	ENST00000279413
DDHD1	ENST00000284414
THNSL1	hCG_1644323
Contig39234	RP1-93P18.1
TCERG1	ENST00000014313
MYEF2	DCTN5
NCAPG	CDCA3
ENST00000283696	PRRG4
NFATC2	AK022185
RAD51L1	NEFM
MPP5	C19orf28
TMSL2	RSE_00000624716
CHAF1B	CDCA7
Contig49512_RC	BC001437
C10orf46	RSE_00000801839
EMR3	AK056003
CYP17A1	NM_032030
ATXN1	ANKRD16
RNF144B	RPL36A
LIN7A	C16orf24
SUCLG2	AK055650
DHODH	HES2
C10orf46	RRAGC
C10orf46	AMN
BRI3	U10508
KIAA1033	CYHR1
YKT6	ACSBG1
SPRED2	PEX11G
USP47	MITD1
CREB5	AL512721
GOLGA1	GPR155
PRIM1	BCL11B
CCNB2	NCAPG
HEATR2	ENST00000298744
NM_017732	SMCHD1
TRIB2	CYFIP2
DHX33	NFKBIZ
RSBN1	RSE_00000517427
CAB39	RSL1D1
GPR152	ENST00000301718
STX3	ZNF552
RXRA	S100PBP
IGSF8	FCGR2A
LAT2	SDF2L1
MAP3K14	RPUSD4
AREG	C9orf5
SSX5	NM_016490
HP	TMEM203
ENST00000247904	AF088056
IFITM2	ENST00000241967
ID3	ENST00000297474
STRN3	DDHD1
RBMS1	RSE_00000600673
ZC3HC1	APH1B
PSMB1	UXS1
PSORS1C2	LRRC15
CEACAM6	ENST00000244139
MYEF2	AK057219
IL23A	PIK3IP1
Contig54757_RC	ENST00000296173
VARS	AF086064
CCNY	KRT18
ENST00000298463	CRTC3
SVIL	JDP2
SMARCAL1	DDHD1
IGSF8	CHCHD6
ARL8A	SLC38A8
TSEN34	SPATS1
RBM25	U84521
TMEM183A	UGT1A4
Contig47102_RC	ENST00000298463
RAB31	HUWE1
TSEN34	LILRA6
BXDC2	ENST00000299594
ENST00000296173	ENST00000289005
USP47	RBM26
CEACAM6	hCG_1644301
CHRNB4	TMEM79
PRPF40A	CARD11
AZIN1	C7orf31
SLA	ACBD6
CSGALNACT2	PDRG1
GALE	AKAP13
PNMA3	TMEM16G
YOD1	ENST00000277860
TBC1D9B	TIMM50
TRAF3IP3	MBOAT2
DMPK	LRRC48
PTEN	ENST00000288518
KRTAP5-4	ENST00000299128
EFTUD1	TUBA1C
CREB5	ENST00000282797
C21orf51	hCG_1642034
RPL5	ENST00000288127
HSPA1L	RASSF4
MPHOSPH10	ENST00000290053
CEACAM6	TMEM120A
TRIB2	ENST00000238837
MAP3K2	GIMAP6
YOD1	PJA1
ZNF709	ENST00000271429
IFNGR2	MRPS6
CNBP	CC2D2B
ARPC1B	BXDC5
NM_175870	AK025613
DTYMK	OR52N1
SORL1	NM_024941
FIP1L1	ENST00000286728
NEUROG1	ENST00000277792
PDRG1	ENST00000299651
RNF144B	KRBA1
SYT7	MIDN
RSE_00000563927	PARD6G
SYT7	ENST00000298733
OR8B12	AF009268
CCDC69	ENST00000274083
CR2	C1orf165
ELFN2	PRAMEF8
IREB2	PSIP1
ERLIN1	ENST00000288330
SPRR4	KIAA1731
ABCF2	CCDC126
CD79A	TCF4
ENST00000247904	SMCHD1
PCTK1	ENST00000295320
DNAJC3	ENST00000268555
RNF144B	SLC38A1
EVI2A	AF085842
CEACAM6	ENST00000296448
ZNF709	PSMG4
MTMR10	C17orf49
PER1	NM_024829
IGKC	AY003830
FCRL2	RSE_00000018566
CENPJ	AL137356
BCL9	BACH2
GLYCTK	C1orf52
SOX10	FAM47C
RHCG	SRA1
RNF40	GMCL1
Contig47102_RC	ENST00000297304
ERLIN1	RSE_00000869094
C20orf59	ARFGAP2
IGSF8	AK024304
C5orf32	SLC25A22
C10orf137	AL713704
NSFL1C	GPR153
RGL2	MICAL2
PUS7	DYSFIP1
FCGR3B	OR51G1
KLK3	JMJD4
MICAL3	HPS4
SFRS18	CIDEC
Contig48480_RC	AF009263
SIT1	ZSWIM6
TXNDC17	ENST00000299546
YKT6	AK055250
AB033076	MLZE
TRIB2	ENST00000295072
OCIAD1	EIF2S3
SMARCAL1	ENST00000285459
NSFL1C	C7orf24
GLYCTK	PCSK5
C11orf73	ZNF518B
NM_015934	ABHD5
ID3	AMOTL2
RNF144B	AB019567
THBS3	AF147358
ISY1	EDC3
ZNF544	AK056007
X86104	FAM43A
GMPR2	ACTR5
PSMC6	AF085983
Contig46680_RC	SUMO4
MCM3	ENST00000297972
ATXN1	C5orf26
ERLIN1	IL7R
RNF144B	NAT10
SYT7	ENST00000301695
IL24	TMEM134
RAB27A	ENST00000239975
RNF130	ENST00000267877
USP14	ZFP106
OR8B12	HIGD2BP
VAPA	SPANXF1
NUP54	AK024592
TNFRSF12A	RSC1A1
OLA1	FAM83G
Contig28074_RC	GPRASP1
OR8B12	ENST00000298906
PPT2	ENST00000289819
UBE2W	AL713756
IGLJ3	IGHM
DUSP3	AK025352
FTHL19	ENST00000296831
GPR152	AK054746
SH2D3C	APOO
THNSL1	SYDE2
C10orf46	C10orf46
KLF9	TRAC
NM_016391	ENST00000238062
SLC30A7	DTNBP1
PDRG1	HIPK2
PPAPDC1B	PPAPDC1B
TBC1D13	INSC
X86104	ENST00000247084
BXDC2	ZNF428
TMEM183A	C12orf26
ANKRD18A	TNKS
TMEM183A	C14orf43
MAP3K2	TET1
RNF144B	PTEN
RSE_00000600673	KLK14
FCRL2	SLC35A4
FANCF	ENST00000256580
HP	LPHN1
MYL9	RSE_00000153272
VPRBP	ENST00000299317
TRAF5	CHCHD7
EIF4B	TMEM183A
SLC5A6	C6orf199
CDC42SE1	MNT
TMEM183A	ENST00000272400
CEACAM3	ENST00000266926
RASSF2	ENST00000299294
AGPAT5	C18orf50
SORL1	AK024944
ATP8B4	ENST00000257021
LRPAP1	AK056769
FLT4	PPFIA4
CEACAM6	NARG1
CES2	YLPM1
PMEPA1	CD200
RBM42	SEPT13
FLT4	ENST00000287216
L1TD1	AL512723
YIPF3	ENST00000287187
HLA-DQA1	HLA-DQA1
RSE_00000647539	GOLGA3
PPT2	SH2B1
RTN3	PSCD2
SLC38A5	ZNF581
ZFAND3	COMMD7
C10orf46	PRICKLE4
PDRG1	WFDC3
ERLIN1	EHBP1
CYorf15B	VPS33B
IREB2	RBM6
ENST00000247904	FBXO38
GPR152	PSENEN
GPR152	C10orf59
RPL7	TMSL6
ZNF256	KIAA0355
WDR68	NM_182584
PRIM1	HNRNPR
ETAA1	SNRPE
MAP3K2	IFNGR2
ZDHHC3	NHP2L1
C10orf46	SPAG9
ZSCAN12	ZNF383
RNF40	ZNF22
RHCG	ISY1
DNAH2	GPR173
IGSF6	SNRPA
PBX1	SENP8
CREB5	KIAA0090
FRYL	IFI30
ZNF512B	GAS7
FCRL2	WDR4
FAM49B	DLC1
PDCD2L	TARSL2
C7orf36	CSF2RA
RPL23A	PSAP
WDR40A	ZNF212
ECHS1	RRP12
DNAH2	KRTAP5-9
USP32	SLC35B2
RNF144B	ZBTB40
LIN7A	KIAA1946
RRM2	STIL
RAB31	ZNF268
TMEM183A	NBR2
B3GNT1	TMEM182
AL117595	USPL1
ENST00000301644	TAF12
PPP1R3B	FLOT2
DDX10	NM_138368
C10orf46	MRPS24
ROPN1L	COPZ1
DUSP3	TAF2
NM_030757	MYO9A
NM_014731	B4GALNT1
PDE1B	RGAG1
NDNL2	ANXA11
MKI67IP	FFAR2
AL713756	ZNF34
MARCH9	NXT1
ZNF827	PCTK1
ZBTB39	C9orf98
CREB5	APEX1
NM_173712	NM_173711
P2RY2	ZCCHC8
RNF25	RAB7A
CXorf21	CCNL2
ZRANB2	NM_022727
C10orf46	ATP5O
RPL3	OAZ1
PIK3R2	SYNPO
CHIT1	PIGH
SORL1	TOP2B
HP	MRPS30
C15orf23	RPS5
AQP3	EFHA2
ZNF428	C14orf94
FAM101B	ZNF343
OR8B12	ICA1L
NR2C2	SYNCRIP
STX3	TNFSF14
PTENP1	NUP210
RXRA	CUL1
RXRA	DUSP12
SUV420H1	AHDC1
CHIT1	TTLL10
C10orf46	INOC1
YOD1	PRKCD
CCT7	C1orf109
FCRL3	ANKRD5
RAB31	PATZ1
TSEN34	FASTKD2
FAM101B	CUX1
CCDC109A	WDR89
HP	TMEM49
DCTD	HAP1
CENPJ	CXorf40A
C10orf46	KBTBD7
HOOK1	NSUN5C
IGSF8	PHC2
CENPJ	ACCN4
CXorf38	BAGE2
HNRNPF	SFPQ
ID3	DET1
IGLJ3	IGLL1
PSAP	PTMA
CBX6	FAM135A
B3GNT1	C16orf63
EVPL	ATOH1
TSEN34	ATXN10
TK1	CKAP2L
RNF144B	THYN1
KCNH3	SCOC
MYEF2	C6orf62
SLC37A4	ALPK3
GPR18	ALOX15B
GPR152	RAVER1
ID3	PUS1
CENPJ	GRID2
UBE2H	IPO8
C21orf51	EXOSC8
ENST00000301644	STOML2
C6orf62	MYEF2
IFNG	GPR56
SCFD1	MAP3K12
FUT8	DGKI
LAT2	PPP1R12B
BAHD1	TFEB
DNAJC18	OCIAD1
FAM101B	WDR12
AK026778	IGJ
ANXA3	TRIM68
BACH2	ACTR1B
CCNY	DDX39
TSEN34	ZFP36L1
RBM42	PXMP4
LEAP2	SPG7
CREB5	UBR2
KLHDC7A	NM_152459
DNAJC18	NEK8
SRP68	ATP11C
TSEN34	CCT7
ALG8	DDX10
RANGRF	MGAT5
Contig39234	ZNF280B
CEP290	NKIRAS2
NEU1	PSEN1
TSEN34	TARS
SORL1	API5
C10orf46	GPN1
HJURP	HMMR
SCAMP3	FRAT1
LMTK3	NM_152700
GADD45A	CCT4
C5orf4	PARD3
RHCG	MED27
SDPR	PRDX2
C20orf59	FAM58A
GPR18	SERPINA1
Contig753_RC	MICAL2
Contig27145_RC	ZNF573
FOXH1	NKX6-2
STX3	DAZAP1
GPR18	STXBP2
SYT7	PCYT1B
PVRL1	FAM20B
CKLF	GART
TMEM105	SYN1
RHCG	SERINC3
NCF4	C14orf83
IGSF6	GSS
DNAJC18	RXFP3
CDC16	OR10H1
IMPDH1	ILKAP
ZBTB39	DPH4
ADIPOR2	SMARCB1
KRTAP5-4	TMEM168
FAM101B	DHTKD1
TSEN34	SF3B3
GPR18	NCF4
RAB31	DCUN1D4
GNPNAT1	SPR
FZD9	TRIAP1
CHRNA2	KLHDC1
U05597	TBL1Y
ZBTB39	TMEM105
B3GNT1	NM_133636
IQCC	SPATA1
MBD3	HSPA6
CREB5	SFRS10
RALY	CD300LB
CREB5	PRPF4B
RAB31	ATMIN
FAM136A	MBTPS1
PTK2B	C4orf6
KIAA1949	NM_030796
GADD45A	WRN
GPR50	FREM1
RHCG	LANCL2
AREG	SMAP2
AKTIP	PANK3
ENST00000289819	SMPDL3B
GBE1	MAP4K4
AL117555	TTC19
PSORS1C2	C12orf64
ZNF563	ZNF285A
DUSP3	TNFSF9
Contig46680_RC	ATG9A
ELFN2	MC5R
CSGALNACT2	C3orf17
RPL29	DNMT3B
RPL3	LITAF
KLK3	YME1L1
TMEM105	CDYL
C7orf36	DLX3
GPR18	NLRX1
AB002330	NMRAL1
FCRL2	CD79A
SLC30A7	SLC25A6
PSORS1C2	TFAP2E
WDR1	DGCR6
SYT7	APOBEC3D
DMPK	SLC39A4
MYL9	C6orf66
Contig5954_RC	PNPLA5
TSEN34	EIF2B1
RNF144B	RNF151
DHODH	ACTL6A
CCNY	UBE3C
AB046765	SPG7
SYT7	ZBTB24
POLRMT	WFDC8
RAB31	LRPPRC
DNAJC3	SPATA12
FAM49B	CCL25
C17orf79	TMEM192
DDHD1	CNPY4
IGSF8	COG6
SMCHD1	PPTC7
DUSP3	SMARCAD1
RAB31	PUS3
ZNF553	MAN2A2
MPHOSPH10	FCAR
PHF5A	DIP2A
C14orf24	CSF3R
SNRPA1	DNTTIP2
IFIT3	IFIT1
OR8B12	NM_153335
TRAF5	CXorf50
OSBPL8	LRBA
ATF7	TMEM102
NM_024829	SLC25A38
DUSP3	SFRS12
NOL5A	TMUB2
C15orf44	CUL4A
Contig35896_RC	MAK10
NM_015934	BANF2
CBL	C19orf6
GPR152	ZNF512
SYT7	P2RY2
RALY	CEP192
NASP	SLC25A10
ZFAND3	PIAS3
VPS45	SIRT5
IREB2	WDSUB1
TBC1D9B	MPG
GSPT2	TBX3
ZCWPW1	BIRC8
KIF14	TRIP13
SYT7	NM_032155
RSE_00000658006	EYA2
PDRG1	USP9Y
FUSIP1	C9orf37
CNTD2	SLC38A10
TRIB2	C12orf65
SPRN	C17orf88
SHANK1	TRIM44
CENPM	MCM2
IGSF8	CLRN1
MAP3K3	ZNF146
DUSP3	C2orf53
XPA	WDR75
CREB5	KLK4
HK3	SERPINB12
C2orf44	ZSCAN12
COMTD1	PAXIP1
SPTLC2	SNURF
IREB2	LRRFIP1
C6orf123	HOXB13
KRTAP5-4	NEURL
RSE_00000563927	ESD
MTX3	PLCG1
ZFAND3	MCM3AP
NCF4	HTT
CSGALNACT2	GJA8
TMEM105	SFT2D3
CREB5	NOC3L
ABCC2	CCDC75
SMCHD1	NM_015092
RNF144B	RDH14
MTRF1	ZDHHC8
SLC7A4	MCFD2
PPT2	CREBZF
B3GNT1	NFKBIL2
ENST00000298906	SSX5
RAB31	KIAA0859
C8orf33	SDCCAG1
TMOD3	NM_024946
OCIAD2	TCF3
NOB1	GLT1D1
AK024366	SLC35F2
DUSP3	SART3
Contig52433_RC	SOX8
AB002330	KIFC2
TP53I11	PAK1IP1
CCNY	RAB39B
DUSP3	KBTBD4
HECA	SUCLG2
ERLIN1	DOCK9
FAM101B	NCBP2
LCOR	CRBN
TRIM59	C12orf11
IGSF8	ZBTB5
CFHR1	CFH
KIF2C	KIF11
UBE2D4	DGKQ
SIP1	REXO4
SH3BP5	IFT52
ATF7	TP73
ATP8B4	RAC1
IGSF8	NOL1
ZBTB39	GSX1
WDR6	EXOSC10
PSORS1C2	NM_182574
Contig33224_RC	UBL7
AL713756	ERCC5
OR8B12	CCAR1
ZNF207	NIT1
GPR152	CGB5
IFITM2	PLEKHO1
C17orf79	KIF1B
C14orf169	CCDC150
IFNGR1	SCAMP3
GPR35	ZC3H8
C10orf46	EXOC8
RIT1	NOC2L
FASTK	ENPP7
TAF11	RPUSD1
C10orf46	NDUFB8
C10orf46	KLF7
KIAA0232	NUDCD2
SLA	NM_138487
PSAP	RPS18
RNF144B	SLC27A5
Contig48799_RC	KCNJ1
MARCH9	EPRS
AFF3	SYVN1
FAM101B	UBA5
FAM76A	NOD1
COL17A1	HTRA3
PSAP	EEF1A1
STIP1	ETV6
ZFAND3	RNF113A
CREM	PPP2R2B
FKBP3	DOLPP1
X86104	SCUBE3
CEACAM6	DCTD
CREB5	GPR161
SDCCAG1	CLN3
UXT	NARG1L
EIF2C4	CENTD2
RSE_00000658006	CHRND
PSAP	EEF1B2
C10orf46	ECHS1
TMEM192	PTPN9
ESAM	C10orf47
TMEM183A	PHF2
UXT	GTPBP3
SMARCAL1	TOP3A
TSPO	TH1L
ZFAND3	KIAA1539
EIF2S3	RP11-345P4.4
MYL9	FAIM
C10orf46	NM_016391
CKM	PCDHB16
MYL9	EIF1AX
NCF4	NSDHL
MRPS26	TOP1
SYT7	C6orf123
SLC25A38	CDH23
C10orf46	PIH1D1
AGPAT5	PRKRA
FBXO31	C19orf2
CBX6	CCDC131
CENPJ	THRA
DRG2	RARS
PLEKHA4	CASP8AP2
WDR6	STAB2
DYSF	RNF24
GADD45A	RRP15
B3GNT1	CXorf57
DDIT4	FKBP5
ERLIN1	DHX9
FAM101B	ADH5
PCTK1	FAM120A
ANXA11	NFAT5
TMTC1	TMTC1
COX11	GABPA
MMAA	PPP1R16B
DNAH2	SSTR4
RNF144B	BYSL
OSBPL8	ZNF189
DNAJC18	C1orf157
TBC1D23	NIN
ETAA1	ZC3HC1
PRDM15	UBE2J1
SLC25A42	ALDH18A1
RGL2	HIST2H2AA3
SUV420H1	MLF2
TSEN34	WWC3
NAT10	NLRP12
GNB2L1	KLF3
IREB2	PCYT1A
RNF144B	ATIC
REXO4	SIP1
C1orf131	STK25
OSBPL2	SNRPB
C6orf70	DAK
C20orf96	NM_014711
B3GNT1	TUBE1
GTPBP4	RSPO2
SYT7	TAC4
DOCK3	NRXN1
PRDX5	DNAJC9
SPRN	ZNF550
NM_015934	PPRC1
SYT7	TBX10
HK3	MED10
DNAJC18	CGN
SYT7	CACNA1F
RNF144B	MLLT11
ERLIN1	MOV10L1
PSMC1	NM_176827
MARCH9	C7orf36
HP	PPAP2A
B3GNT1	TRRAP
AF147440	GPR113
EIF2S3	ATG4B
Contig34350_RC	RGL2
CSE1L	WDR7
ZFAND3	CREB1
CKLF	CCDC115
YWHAB	NIPBL
AGPAT5	UTP3
PPP3CA	NFAM1
PYGL	VASP
GOLGA1	EPM2A
OSBPL8	MADCAM1
GPR152	CGB
TSEN34	ALKBH3
PDYN	C3orf20
CD79A	ZNF165
DNMT1	HAND1
SAMSN1	IRAK3
Contig41041_RC	TMEM128
ALOX5	BCL7B
IFNGR2	RPAIN
ZFAND3	MRPS5
RNF144B	POMGNT1
VPRBP	XKR8
FLT4	THEG
YOD1	EID2
TIA1	C1orf216
CNTD2	JOSD2
DCP1A	TMEM62
ATP5G3	MAEA
IFNGR2	ACAT2
LMNB2	TBC1D10B
IGSF8	PYCRL
SORL1	CSTF3
MAP3K2	NUP214
DHX33	UBE2B
IGSF8	ZBTB9
CABP5	FUSIP1
MKL2	BICD2
AF086341	ROGDI
MRPL51	HAGH
IGSF8	ZBTB39
PPBP	PPBPL2
GPR152	GPR68
CENPJ	TFAP2D
RAB31	SIPA1L1
FZD9	MRPS23
RAB31	ADO
ERLIN1	TMEM109
BACH2	CDC25C
RNF144B	C2orf3
SYT7	GML
DUSP3	FBXL18
IGSF8	DNAJC11
ZFAND3	PHB
Contig36454_RC	PORCN
RFPL3S	NM_173815
SMN2	SMN1
SNTB2	SNTB2
PPT2	SYT5
IGSF8	SLC6A5
FAM101B	TIMELESS
HIST1H3G	MPV17
ZFAND3	TUSC4
CNBP	GIMAP7
NAT10	CXorf26
CBX6	TTBK2
SUV420H1	FYN
GTF2A1	C6orf106
RSE_00000647539	SGSM3
IFNGR2	IL6R
RHCG	PMS1
SYT7	PARD3B
SYT7	MLXIPL
USH1G	TSNARE1
RPP38	TMEM5
OR8B12	ZNF655
ZSWIM6	TGDS
ZFAND3	C9orf78
C10orf46	MRPL9
DUSP3	ZNF280D
MRPL40	FXYD2
GIMAP1	DHX8
TNRC6B	GGNBP2
OR8B12	ACOT8
KRTAP5-8	RCOR3
TMEM71	TOLLIP
RNF144B	NM_175880
FTHL19	CAMK1G
RBJ	POLG
RNF144B	ASXL1
DOHH	MTX1
PDCD2L	KRT3
BCL6	BTNL2
AP4B1	DMAP1
CREB5	APEX1
B3GNT1	KCNH1
WDR1	GLS2
AL117555	C9orf66
USP32	GTF2A1L
EIF2S3	HNRNPH3
C5AR1	FAM44A
RAB31	NR2C1
IFRD2	ATP6V0D1
PCTP	TPRG1L
PDRG1	NOLA3
SAMSN1	FCAR
PRDX5	TRIB2
RPL7	RPL3
DNAH2	CSF1
FZD9	C11orf17
C1orf216	YPEL3
BRI3	ABCC10
B3GNT1	PEX3
RNF144B	DNMT1
SMARCAL1	TMEM132A
DUSP3	SFRS7
PPFIBP1	NUDT9P1
IGSF8	CCDC120
LIN7A	NM_015134
PSMB9	PSMB9
FAM76A	DGCR8
IGSF8	RPUSD2
ZNF709	TSFM
FATE1	CYorf15B
CKLF	MOBKL2A
Contig20156_RC	NM_016175
CTSG	AZU1
VPRBP	DDX21
PRPF8	SMARCE1
MPO	DEFT1P
SLC28A3	OFD1
OSBPL8	MTRR
FUT8	SHB
C10orf46	TRMT6
C10orf46	MAP3K2
SLC25A32	DHX34
KRTAP5-4	WDR51B
DHX33	PRDX1
C10orf46	NDUFS5
RNF144B	HEATR1
RNF144B	TCTN3
AMOTL2	NOL11
OR8B12	CLK2
HP	SOX21
NAF1	KISS1R
CKLF	NAT11
CEACAM6	ANAPC10
C10orf46	IQGAP1
CRYZL1	VENTX
SYT7	KIAA1279
DBF4	C1orf84
ZSCAN12	IL17RA
FAM76A	HLA-E
SVIL	CMTM2
FAM101B	G6PD
RANBP1	HDAC5
OR8B12	MAPK15
CENPJ	HLA-DOA
DYNLT1	PWP1
CKM	DMBX1
USP47	LATS2
OR8B12	KLK15
IGSF8	HPS4
C13orf18	BCL6
CEACAM6	CCT3
FAM136A	GPR27
CSGALNACT2	KLF12
NM_032755	N4BP2L2
ANXA11	RPGR
RAB27A	HNRNPA1
CDC6	EXO1
RRM2	SHCBP1
DBF4	C20orf200
AF274937	TLR6
AF087999	UROS
PBX1	CSF3
SYT7	WDR68
PRPF8	NUP50
CYP4F2	ZNF148
TMEM183A	VGLL2
CHCHD8	C1QB
LMLN	CCDC14
BCL7A	BTLA
IGSF8	TMEM167
MEN1	YIPF1
FDX1L	C14orf145
C21orf51	VSX1
GPR152	KNCN
MARCH9	SRP68
UBAP2	BANP
FAM131C	TNRC6C
TESC	TRUB1
SFRS12IP1	C2orf30
ZNF273	GALT
MKI67IP	MEFV
CXorf38	ESF1
GABPB2	FIP1L1
CUZD1	CNOT1
FAM136A	PKN2
RALBP1	NOLC1
UTF1	GTF2A1
CREB5	SHOC2
SMARCAL1	SLC43A2
SYT7	ADAMTS15
CBX6	PPIG
TSEN34	C1QL2
ZNF709	ZFYVE9
TSR2	CFP
CHMP7	LONP1
PRDX6	SPNS3
TMEM39B	SHQ1
ZFAND3	RABGGTA
CREB5	LIMK2
TSEN34	MRPS7
PREB	CCDC55
C5orf41	C3orf49
PDCD2L	PHF6
CREB5	VPS52
DUSP3	HCN4
WDR1	THAP11
CXCR4	TLR1
ENST00000241967	LILRA2
AQP2	ARHGEF7
RNF144B	TARDBP
CCDC106	RUNDC2A
KCTD6	TRIM24
FLT4	TMC3
SDCBP	FTSJ1
GLRX	STX17
UGCG	ZNF529
SPRN	ZNF92
KIF1C	ZNF85
TSEN34	RNF19B
DNAJB6	PNPT1
TRIM59	CSF2RA
FAM101B	NM_022737
IMPDH2	CRYBB3
RSE_00000647539	DHX37
DYNLT3	SULT1A3
ENST00000259550	RPS26
RAB31	PRKACB
FCRL2	MS4A1
B3GNT1	NARG2
PSORS1C2	DOCK3
NM_006455	APBA3
ZNF512B	CEBPA
LAMB2	APOL4
NSFL1C	PRPF19
DUSP3	C2orf57
MXD1	IPO7
CD79A	CXCR5
AK021618	GPR142
RAB31	TRMT11
POLRMT	KIAA0409
TAOK2	NSUN3
CHIC1	C19orf12
ENTPD2	PHTF2
EMD	AOAH
ZBTB39	SNAP25
PPT2	ANAPC1
RNF144B	EHMT2
NM_174888	NM_174948
FAM101B	ENOPH1
GPKOW	EED
SHOC2	WHSC2
TRIB2	FAM62A
RAF1	FRAT1
C2orf44	RRN3
NSFL1C	LSM1
AREG	REPS2
DNAH2	APBA1
SLA	FBXO4
IGSF8	CCDC91
MLL3	CLOCK
SAMSN1	PAPD1
NAT10	DAPK2
TSEN34	FAM86B1
EVPL	ADAMTS13
AK056598	EDA2R
RXRA	HCFC1
TANK	COQ4
SLC25A38	HCRTR1
EPHA1	NSUN5B
Contig41041_RC	PYCARD
KLK3	PLEKHA3
TMEM55A	SLC22A15
Contig46680_RC	FAM50A
ARL8A	P2RY4
RAB31	ZFAND3
DHX33	MRPS21
PHC3	IFI35
ERCC4	GPSN2
UBE2D3	NM_016047
MTX3	EIF2B4
TSEN34	FAM126B
SUV420H1	KIAA0430
B3GNT1	ZRANB2
Contig37117	BDP1
C10orf46	NM_018690
SORL1	EIF5B
SORL1	GRINL1A
ZSCAN12	CANT1
YWHAB	PPP1R3D
SAMSN1	TRIM14
CCDC88B	NR1H2
TSEN34	C17orf91
DEFA1	CEACAM8
MARCH9	DNAJC19
DDIT4L	MICAL1
KLK3	KIAA0776
DUSP3	NM_153009
ENST00000301644	RRM2B
VPS45	SLTM
SNAP25	FRAP1
IFIT1	IFIT3
TLE4	GIT2
ENST00000283696	PECI
BANP	RAI1
RNF144B	SSRP1
CCDC45	POLD2
WDR1	ABL1
SYT7	TAF11
ZNF594	TRAF3IP3
ENST00000301644	TANC2
TMSL6	RPL7A
CUZD1	SDCCAG10
AREG	KIAA0319L
ENST00000247904	NM_020527
RAB31	RFC1
U28831	P2RY13
KCNJ15	TNFSF10
HP	SMARCAL1
CEACAM7	MMP8
GPR18	PPP3CC
OSBPL8	PHF10
RHOH	CTBP2
C10orf46	GPR89B
IGSF8	ZNF485
FANCI	WDHD1
RNF144B	DDX50
GALNT7	GTF2I
CUZD1	MTDH
CKLF	FAM100B
CEACAM6	BXDC2
RAB31	NUP54
PRDX5	MTMR1
ZFAND3	GPS1
TM2D1	C16orf33
AL713756	BCS1L
BCL11B	STX11
TAOK1	CCDC69
SYT7	EYA3
ZFP64	NAP1L5
VPRBP	GNB2
SORL1	CPLX4
AF086534	STRN3
KLK3	TTC14
PHC3	TMEM150
RNF144B	GTPBP4
RAB7A	CXorf38
AP4B1	C17orf70
PRIM1	ACP1
CCL5	SYT11
AMOTL2	ZBED4
FAM49B	DVL1
RAB31	UBE3A
RAB31	ATR
OSBPL8	FAM101B
FZD9	UPRT
LAT2	ICMT
ALOX5	NOTCH1
LIN7A	WDR67
ENST00000282233	SLC35A2
AREG	HABP4
GPR152	C19orf26
RANBP1	CDC34
OR8B12	KLC3
CES2	NDUFS1
AGPAT5	RBPJ
ENST00000248652	C1orf181
GBA	PRKDC
NM_014731	NSUN5
RNF144B	COQ10A
ZBTB39	STAT3
SUV420H1	PLRG1
ZNF256	ALKBH4
RNF144B	HLTF
DGAT2	PQLC3
ZFAND3	SAE1
LENG1	C1orf144
ABCB4	FCRL1
RNF144B	C11orf2
SETD4	ARRDC2
AREG	ARL11
ABI2	PRPF4
SRP68	UHRF2
C17orf53	PRAMEF2
C6orf81	ORAOV1
CCAR1	PSMA7
CREB5	RIOK1
POLK	HOXA2
PHB2	SKAP2
C10orf46	COX6C
HEATR2	PRPF31
CCNB2	SPC24
DUSP3	CABP7
EMR3	ZRANB1
GMPR2	FNDC3B
COG6	KLK6
PLXDC2	ICT1
BTAF1	PVR
FAM101B	TMEM42
DNAH10	CHMP7
FBXO10	SYPL1
AREG	ASPRV1
YOD1	MAP3K3
KCTD3	ZNF574
GPR18	C12orf23
ZNF827	NM_014006
ATP8B4	SEMA4C
RSE_00000563927	EIF3B
LITAF	RPL27
RYBP	DDIT3
RNF144B	FBXO31
C15orf44	MMS19
C10orf46	AKAP1
Contig16481_RC	TUBA3C
PRDX5	MXD4
RSE_00000647539	WDR85
PYGL	CIAPIN1
X86104	RRAS
CUZD1	ALG6
AP3S1	NME6
RAB31	C16orf52
ETS2	TET2
PPT2	TARBP1
PPT2	RABL2A
IFITM2	TMSL2
PDCD2L	NSMCE4A
CHMP7	KPNB1
C10orf2	UTP20
HP	TIMM44
MCL1	UBE2D3
TLR2	GRB10
KIF20A	C15orf42
OSBPL8	CDC23
C10orf35	MYC
SYT7	NM_022345
PCNXL3	PAPSS1
CD79A	KMO
PTEN	TDRD3
C2orf44	INTS2
MCTP2	KIAA1704
RANBP1	TIGD3
AK025003	PPARGC1B
CSGALNACT2	POLR1C
TIA1	AHCTF1
Contig27505_RC	C6orf224
POLR3A	SCFD1
SMN2	SMN2
VPRBP	OXSR1
AL137310	G3BP2
PROC	GOLGA1
MAP3K3	CLNS1A
CDH24	PPP4C
SERF1A	SERF1B
DEDD2	ZMYM6
CMTM6	PDHA1
Contig26584_RC	LYNX1
KIAA0391	UBP1
FAM101B	C1orf19
VPRBP	TXK
CTDSPL2	ETV4
ENST00000301644	RP2
RNF144B	LGTN
IFNGR2	C9orf46
FAM101B	TREML2
RSE_00000563927	RAI1
SLU7	PPIB
TK1	CDC20
Contig22022_RC	PIGG
SLC2A3	ARHGAP9
ENST00000296361	C16orf14
SAMSN1	NCF4
BXDC2	ZNF746
ENST00000301644	TMEM71
NCF4	CR1
ZNF594	ILVBL
RBMS1	SEPT6
B3GNT1	CCDC76
PTPRC	ZNF187
DUSP3	FBXL8
DUSP3	LAIR1
KLK3	TMEM126B
NLRC4	MTMR1
UXT	TBP
ERLIN1	FBXO21
PPP3CA	TRPM2
RABEP2	DDX47
CTA-216E10.6	ACTL7A
ZFAND3	SCRIB
ASPH	TBXAS1
TIA1	PTPRE
ENST00000297304	PLEKHO2
MARCH9	SLC25A17
C7orf36	ZNF232
MRPS24	C20orf43
C6orf35	GPR137
IGSF8	KCNG1
TRPM7	IVNS1ABP
RBAK	PTPRA
SAMSN1	PGLYRP1
RNF144B	AGTRAP
VPS45	RNFT1
DOHH	SH3BP5L
TAOK1	TMEM55B
MSRA	WDSOF1
PDCD2L	MIS12
LIMK2	C8orf38
PPT2	ZNF598
Contig33224_RC	CGB1
C5AR1	CHMP4A
MRPS2	UCKL1
FAM63A	CTNNBL1
CDC6	KIF4A
LPGAT1	ABCF1
RXRA	MRPL22
CCDC85B	ZNF25
SMCHD1	SFRS8
Contig16217_RC	ZNF569
Contig39268_RC	MCL1
Contig27679_RC	IL28A
ENTPD2	ZC3H7A
WDR1	IL27
ATP1B4	MLL2
CEACAM6	RPAP1
SYT7	SCYL1BP1
LDHB	OXNAD1
DUSP3	ZZZ3
OSBPL9	ZWINT
NM_014731	TIMM22
SLC25A42	C1orf142
WDR1	ATRIP
RAB31	PPAT
ZBTB40	LRRC41
VCX3A	SAMD11
VPRBP	MBNL2
H2AFY	SVIL
RNF144B	ZNF133
SETD4	NUDCD3
NUP35	KIAA0157
TMEM192	SLC35A1
PYGL	ARSE
RNF169	ZNF394
SORL1	CHMP2A
VPRBP	CCNJL
PPT2	FASTK
IKBKAP	C11orf60
H2BFS	HIST1H2BM
MCTP2	TFE3
HK3	LRRC25
AREG	PHOSPHO1
ZSWIM6	BBC3
ABAT	USP9X
CPB1	FSTL3
MTX3	E2F3
ZFAND3	TBRG4
SAMSN1	MANSC1
DHH	WTAP
ZFAND3	WDR33
RAB13	THADA
PTPN9	NARS
ERLIN1	RPL14
Contig33224_RC	CGB8
YWHAB	ATP6V1G1
Contig45841_RC	TBX1
RNF130	LYSMD4
ZSCAN12	OSBPL7
Contig37858_RC	DDB2
C10orf46	FMNL1
Contig54012_RC	TAF5L
CABP5	ALX4
RNF144B	KIAA0020
FAM76A	SLC25A26
PIK3C2B	MKI67IP
GPR152	MMP28
MPO	COL17A1
ERLIN1	MORC2
PDCD2L	ARHGEF2
WBSCR18	NM_017920
CXCR5	OSBPL10
hCG_1644301	SNUPN
SDF2	SPEN
DHRS7	MTERFD1
SLA	PPIE
CUZD1	NUP62
RAB31	XPA
[truncated: 10 more rows]
