# Supplementary material for: Characterizing Dynamic Changes in the Human Blood Transcriptional Network
Source: PLoS Comput Biol. 2010 Feb 12;6(2):e1000671. doi: 10.1371/journal.pcbi.1000671 (PMC2820517; doi:10.1371/journal.pcbi.1000671)
Supplement: Table S2 — Inferred causal links in the fed blood Granger causal network. (0.01 MB TXT) [file pcbi.1000671.s006.txt]

ZNF449	SLC22A23
IL6R	RSE_00000602448
C9orf32	RSE_00000840432
GSS	GSTZ1
SLC20A2	ADRBK2
MS4A4A	MS4A4A
PER1	CORO1C
Contig49512_RC	NM_019086
AL162011	Contig51353_RC
AREG	EPS8
PER1	HIP1R
PER1	PHF19
NM_006303	GPRC5C
PER1	STK39
KLHL9	Contig26081_RC
BACH1	SLC12A7
PER1	IL1R1
CEP55	SPAG5
PER1	Contig41041_RC
RPAIN	CDKN1C
TRO	TRO
AMD1	EZR
TYMS	CENPA
PER1	HECW2
AREG	MRPL1
DCP2	TPPP3
PER1	RBM47
IGLL1	IGLJ3
PER1	CHST11
SLC22A23	SYT7
PSTPIP2	FAM49B
FBXO32	ABCB4
PER1	MAP3K3
Contig53126_RC	EBP
IGLL1	IGHV4-31
PER1	RBM19
PER1	Contig1970_RC
KIAA0368	AK001012
SH3TC1	TRBC1
ERH	RAB6B
ID2	ZNF263
IGF1R	EIF3EIP
IFNG	Contig44492_RC
NUB1	ADAR
VSTM2B	FXR1
PARP12	NT5C3
DEFT1P	CEACAM7
EIF1AY	C8orf55
EVI2B	MRAS
AREG	HIVEP3
CREB1	DNAJB12
CAB39	ZNF37A
Contig50355_RC	MYL6B
CES2	TNRC6B
GSS	BLVRA
BAZ1A	SLC2A6
CAB39	SIDT2
BAZ1A	STK17B
PER1	MGAM
DEFA1	ELA2
WDHD1	PXMP2
SLC22A23	CSGALNACT2
KIF11	PKMYT1
CTSG	CEACAM6
PER1	LRRK2
CD72	CD79A
PER1	IGF2R
MEG3	Contig18967_RC
PER1	ARG1
KLHDC7B	RAP2C
FKBP5	KLHL2
PER1	GIPC1
PER1	XPO6
AREG	DUSP2
AURKA	CASC5
C6orf108	NPDC1
PER1	Contig48799_RC
OSBPL7	PEA15
CAPZA2	Contig50850_RC
RNF144B	PLXNC1
CPS1	PSMB2
RRM2	AURKB
PER1	GAB2
MAN1A1	ABI2
GBP5	VCPIP1
ENST00000297783	IDH2
ACAD9	AK3L1
APEX2	CCDC149
PER1	SIPA1L2
SAMD9L	SOCS1
ZC3HAV1	Contig17109_RC
TTC31	CNIH4
TALDO1	TNFRSF1B
C9orf32	CRAT
CCNE2	AURKA
RHOQ	RAD23A
SCYL3	HP
CXorf38	STX3
RASSF5	HCG18
BAZ1A	CR1
KLF9	GHRL
FAM84B	GIMAP5
Contig50355_RC	FBXO10
PER1	NT5E
SLC22A23	NUP188
CES2	NM_006455
PER1	USP15
CAB39	AL157484
AK025909	Contig45321
SLC22A23	RANGRF
Contig26975_RC	COX10
HNRNPC	TYMP
PER1	MAP4K4
IFI35	GRIN2D
ADAM22	NM_017732
PER1	PYGL
PER1	SLC38A2
TET3	RPN2
PPIG	UBE2W
NCOA7	SORL1
MRPL27	ALDOC
ARRDC3	NT5E
WBSCR16	Contig44782_RC
Contig53615_RC	AL117595
Contig27144_RC	ARL3
PER1	MVK
AREG	COL4A5
CHCHD4	DAB2
MRPL13	EDEM1
AREG	PILRA
NR2C2	FYB
DEPDC1B	ESPL1
SLC22A23	RAB31
SLC22A23	THOP1
TOPBP1	HLCS
POMZP3	ZP3
ACSM2A	PHLDB1
PER1	CKAP4
CAB39	PI3
PER1	CREB5
TNFRSF1B	GPR133
AK023391	RNF214
PER1	MPZL3
TPPP3	Contig29513_RC
KLHL9	Contig6742_RC
UBE2W	CSNK1A1
GBP5	PSME1
RASSF5	LILRA3
PER1	SLC2A3
PER1	IL1RAP
CES2	RBM25
GINS2	KIF20A
DDIT4	CD14
SLC12A6	MYCL1
CES2	RAMP3
BACH1	KIF21A
C16orf72	TMEM63C
PSAP	LTB
LTB	H3F3A
CHMP1B	LAMP2
KLHL2	CHI3L1
ABCB4	ABCB4
PER1	PCYT2
PER1	HECW2
PER1	SSH2
PER1	ANKS1A
SLC22A23	C12orf35
PER1	AL049435
KIAA1033	SNPH
TNFRSF17	HRASLS2
PER1	RAPGEF2
TERF2IP	DIP2B
PER1	ADA
AREG	IL1R2
SLC22A23	TGOLN2
PER1	MMP9
PER1	SOD1
PER1	ZNF260
PER1	SMAD3
PER1	CAD
PER1	MTMR3
TMEM59	CDK10
AREG	JMJD2B
TATDN2	IL23A
PER1	Contig28226_RC
IL6R	SORD
TRIP13	KIF2C
SPATA13	MBNL3
PER1	BOLA3
PER1	MLSTD1
PER1	DUSP13
PCMTD1	SIPA1L3
PER1	RELL1
DEFA1	DEFA3
TRIM24	AZI1
C15orf39	FAM101B
PER1	CKLF
PER1	MME
TMOD3	MYCBP2
PER1	AGTPBP1
SLC22A23	PLEKHG2
CREBBP	DPY19L1
PER1	Contig44271_RC
CENTB2	MRPS18A
PER1	NPTN
RPS7	Contig24066_RC
PSAP	RPS17
NM_175880	TJP2
RPL3	AKAP5
PER1	MTA3
STX2	IDS
RASSF5	KCNN4
PER1	CBL
TMEM59	HIST1H1C
CPS1	RNASE1
SOCS1	DAPP1
PER1	SMAD3
LIG3	NAP1L1
MED13L	PTP4A1
Contig50355_RC	DDR1
PER1	TNIK
SLC22A23	TM9SF2
APTX	COPS3
ZNF830	C17orf63
SCYL3	SORL1
C5AR1	PWWP2A
BECN1	BPTF
NT5E	CD248
MLSTD1	RNF13
CES2	FOXH1
ACSM2A	KIAA1755
KLHL2	IMPA2
AL049312	Contig9714_RC
SH3TC1	CLSTN1
SSX5	C9orf150
PER1	LPGAT1
Contig50355_RC	Contig56619
AKAP13	Contig27267_RC
C14orf21	SIT1
PER1	Contig37371_RC
IFI44	IFI44L
C14orf21	ZNF219
AREG	ULK1
IRF9	SAMD9L
ACAD9	HEBP1
SCYL3	AL049450
RPL3	NR4A1
PER1	PDE3B
LAIR2	LAIR2
PER1	PTEN
HECA	GIMAP4
CCNE2	TFDP3
SPATA13	PTPLB
ORC6L	E2F7
PER1	IL13RA1
AREG	HAL
NM_022747	CWC15
PER1	PTENP1
IFI44	KRT19P2
CES2	OBSL1
PER1	ANPEP
RP9	PPP3CA
DNAJC3	Contig27144_RC
PER1	REPS2
SLC22A23	Contig38093_RC
PER1	OLAH
RBM42	TAOK1
PLCG1	CASP4
TOMM40L	AF052101
WDR26	ST7
KLHL2	PFKFB2
CCDC69	LIG3
GSS	RIN1
ACAD9	C20orf27
CNTD2	PODNL1
PER1	TP53INP2
PARP12	DRAP1
C19orf47	Contig41883_RC
ENST00000293815	Contig49437_RC
BCL11A	BIRC3
AREG	Contig41498_RC
PER1	Contig34350_RC
MCAT	TSPAN4
CEACAM7	CRISP3
RPL3	GADD45A
AREG	FER1L3
SOCS1	Contig37763_RC
RALBP1	TNFSF13B
KLF13	CES2
APEX2	FZD2
PER1	CCND3
RNF141	CD40LG
RCC2	NP
PHF11	STAT2
GSS	TMEM51
CAB39	PRDM2
PER1	RFTN1
AFF3	AFF3
Contig48542_RC	CREB3L2
RPL11	ATF3
ZNF449	PURA
CCNE2	H2AFV
MAN1A1	MADD
GALNT11	AL080073
FBXO32	CD180
SLC22A23	LYN
RANBP3	Contig25198_RC
SAMD9L	SECTM1
RP9	GZMK
PER1	AL137346
FCRL1	CCDC106
SLC22A23	DRG2
PER1	SCARB1
PSAP	RPL4
PER1	DTYMK
MEST	MEST
KLHL2	CCDC88C
SLC22A23	SETD1A
HELLS	UBE2T
PER1	Contig50831_RC
PTCD1	RTN1
HECA	GRAMD1C
MAP3K7IP3	Contig6146_RC
SLC22A23	ABCA3
UBE2C	UBE2C
PER1	KIT
RPL3	GADD45G
RSRC2	PITPNB
STAT4	Contig15190_RC
PER1	TAX1BP1
KLHDC7B	HES4
PER1	Contig30437_RC
HAX1	Contig37072_RC
PER1	TPST1
PER1	BNIP3L
PER1	ACSL1
WDR82	PHIP
FAM133B	Contig38680_RC
BACH1	CD55
RSAD2	IFI6
SLC22A23	TEX10
KLHL31	ADCK1
POLK	Contig49614_RC
PER1	MYO1E
PER1	Contig35400_RC
RNF144B	MAP2K3
C20orf141	C1orf68
APTX	ASNSD1
PER1	PITPNA
ERCC5	PEA15
CHCHD4	FUT4
C10orf28	CLTCL1
SERTAD2	CA11
RBM42	EVI2B
PER1	RAB11FIP1
PARP12	CMPK2
PER1	BMX
PER1	PCTK3
PER1	FTO
NOD1	NFIC
BAZ1A	LPCAT2
SPATA13	LRRC58
SLC22A23	TGM1
PER1	OXSM
Contig25707_RC	DBNDD2
DEFT1P	Contig16217_RC
RAET1E	NPR1
BAZ2B	RORC
RP9	CD81
SOX10	GABPB2
TYMS	CEP55
ENST00000291587	GP1BB
SLC22A23	SLC37A4
SCYL3	ACPP
PER1	KIAA0247
HECA	KIAA0141
SLC22A23	RCE1
TALDO1	ARHGEF10L
AKAP13	TBC1D13
PER1	Contig44690_RC
WDR26	UCK2
PER1	BIRC3
SAMD9L	UBE2L6
RPL3	GPR68
KDELC2	Contig14626_RC
PTPLB	CNTD2
PER1	C11orf49
PER1	AK055378
SH3TC1	C12orf57
IFI35	NT5C3
JMJD1C	NPL
RRM2B	LRRC56
PPM1B	MUM1
PER1	ROPN1L
PER1	FBXO31
PSTPIP2	CAPNS2
SORL1	ENST00000279808
NM_018545	PTCD1
WDR26	ARPC5L
SERPING1	BATF2
TNFRSF17	AK026778
SLC22A23	SLC38A5
CAPZA2	HDHD3
ENST00000259550	RPS26P10
CENPA	CDCA3
IGLL1	AJ298039
SH3TC1	CCDC92
PSAP	RSE_00000624716
AF052807	AY043141
CDCA3	CDCA7
PER1	CECR6
SH3TC1	NUCKS1
RPGR	ZNF653
PER1	FBXO32
TTYH2	MAP1LC3B
RSAD2	OASL
WBSCR16	AJ410921
PPP3CA	SETD3
ENST00000301682	GPR155
C15orf42	NCAPG
TTC26	TTC26
GINS2	HPDL
TMEM150	AK022801
PER1	CEP63
CES2	AF088056
EIF1AY	KLHL25
IGLL1	TXNDC5
CPS1	AK000141
PER1	ENST00000301644
UPRT	C1orf115
NUSAP1	KIF18A
PER1	CRISPLD2
PER1	ZNF343
PER1	RBP7
SLC22A23	PDRG1
TTC31	PSTPIP2
PER1	ZNF618
AREG	GSX2
HECA	METRN
PER1	LPGAT1
STAT4	AL512701
PER1	SEMA4A
ZNF449	RASSF4
ENST00000285459	FTHL19
PER1	OGFRL1
PFKL	EFCAB2
SOCS1	NM_031943
HMGB3	ENST00000246930
C9orf32	SPRYD3
RPL3	FGFRL1
C16orf84	WDR18
MAP3K7IP3	GNGT2
TRIM5	STOX2
MAN1A1	AK026247
CLEC12A	CLEC12B
CHMP1B	TCEAL4
SLC22A23	PCBP4
CSNK1A1	SMCHD1
TATDN2	JAM3
UPRT	WIZ
LYSMD4	AF087999
VPRBP	SLC38A1
MTA1	ACOT2
TRIAP1	KCNK13
HLCS	TYW3
ATRIP	C22orf29
GPN1	C1orf57
C5orf34	CCDC18
DDIT4	NM_024829
MPG	PTDSS2
CPS1	SOHLH2
ACSL3	LRFN4
PTPRC	C1orf52
DPH1	VAV2
NKAP	REEP4
Contig25707_RC	LMNB2
PER1	TBL1X
NM_006455	ENST00000295556
EVI2B	FOXP1
PER1	PDE3B
LIG3	RP9
CHCHD4	CCDC123
SLC22A23	ABHD5
IFI6	ENST00000257675
HMGB3	SKAP2
SLC22A23	EDC3
PHF21A	TTYH2
IFIT1	RSAD2
RP4-662A9.2	ENST00000298567
TRIM5	C20orf108
PER1	IL7R
WDR26	LRRK2
PER1	NAT10
C12orf64	BHLHB4
PER1	ABTB1
CPS1	GLB1L
LRRK2	AL713756
IGLL1	IGHM
B2M	SLC46A2
PER1	C10orf46
MYH11	FOXRED2
SLC22A23	IGSF8
UPF1	ANKMY1
PER1	ARHGAP10
PER1	PTEN
DCP2	PDK1
Contig50355_RC	SLC35A4
PER1	TMEM157
NSBP1	AF086004
PURA	PPARA
BAZ2B	AK026267
KIFC1	CDCA5
EIF1AY	RABEP2
SLC22A23	COMMD7
IFI35	SP110
TMOD3	FBXO38
PSTPIP2	ABHD14B
NSBP1	PSENEN
CHMP1B	AKR1A1
SLC22A23	TRMU
SLC22A23	SNRPA
IFNG	TBX21
TLR10	UTP18
MOV10	NCOA7
FKBP9L	FKBP9
TMEM59	LZTR1
TNFRSF1B	PSAP
SLMO2	B4GALT2
PER1	MRPL24
SMARCB1	RRP12
ELF4	C2orf47
CKAP2L	STIL
TNFSF10	FBXO6
PER1	PPM1F
SLC22A23	TP53I13
SLC22A23	NF2
SLC22A23	PCTK1
RASSF5	MRPL52
PER1	NUDT9
RPL3	OAZ1
CHAF1B	TUBG1
PER1	C6orf203
KIAA1033	WDR62
DEGS1	NM_006780
TRIM5	RNF126
TATDN2	PTCRA
PER1	NUMB
PER1	GAB2
CDCA3	CENPE
LTB	TMSB4X
SFRS2IP	SLC6A16
MRPS25	UBE2L3
SECTM1	PLSCR1
PER1	TMEM49
EXDL2	GTSE1
Contig29062_RC	ZNF668
SLC22A23	MRPL38
PER1	PHC2
DCP2	APEH
ORC6L	PTTG3
TRIP11	ZKSCAN3
RAB11FIP2	HEXIM1
HECA	NBN
SLC22A23	B4GALT3
WDR51A	CKAP2L
PER1	BBS5
RFX3	PXMP4
AK023391	PET112L
RGS7	WNT8B
PER1	PFKFB4
Contig53615_RC	MED27
CPS1	FCN2
SCYL3	FAM58A
KIAA0240	TOR2A
CREBBP	CCR5
CPS1	NKX6-2
RASSF5	TOR3A
SLC22A23	DAZAP1
H2AFZ	RPL39L
DPY19L3	C6orf150
C19orf47	ASGR2
CHCHD4	HYAL3
PER1	C3orf34
C9orf37	TRIM5
KIAA0082	SP110
DNAJB6	IL4I1
CPS1	P2RY6
PER1	ADD2
SLC22A23	POLR2H
NFE2L2	FNTB
BACH1	USP18
MTHFS	AMDHD1
KLHDC7B	XAF1
PEA15	TYSND1
TAOK1	METT10D
PER1	SMAP2
Contig44568_RC	ST5
IQGAP1	ZNF285A
Contig53615_RC	TRAK2
BECN1	HSFX1
WDR26	CTNS
MTA1	ACCS
DNAJB6	RNF207
PER1	C15orf37
EML2	NMRAL1
ENST00000259550	SLC39A4
SLC22A23	MAP3K4
SLC22A23	TRAF2
SLC22A23	ZBTB24
PER1	NUP98
MTM1	STRA13
GUCA1B	TARS2
PER1	MBOAT7
SLC22A23	PIAS3
CAB39	FGFR1
ZNF658	KRTAP13-4
NUB1	TRIM22
PER1	POLA1
HMMR	TRIP13
SPAG5	DEPDC1B
GCM2	PIB5PA
RBM42	SEPN1
CDC26	ZNF57
PSTPIP2	MRPS2
DCP2	RHOC
C9orf32	C19orf25
SLC22A23	WDR75
RHOQ	PTPN23
Contig53126_RC	ACD
PER1	ANGEL1
SLC22A23	HIRIP3
CRIPAK	FSHB
CES2	NM_015092
ASNS	HSBP1
SLC22A23	FARSA
NM_178529	CENPJ
KLHL2	SLC25A29
SLC22A23	SCMH1
CES2	RUSC1
IFI44	IFI44L
AL049312	FUT3
IRF9	LYSMD2
KLHL2	ASPH
CDCA3	KIF11
PSTPIP2	REXO4
ASNS	NOL1
CES2	DNAJC18
IFI6	CHMP5
KLHL2	CELSR3
TYW3	ERCC5
RNF141	ZNF557
CES2	NDUFAF2
Contig53615_RC	MRPS18B
TMSL1	PLEKHO1
Contig25707_RC	C9orf75
RBM42	RASA2
SLC22A23	RPUSD1
C15orf39	C19orf59
DDIT4	TC2N
PER1	UBA5
NM_006303	PTPRO
PER1	FAM49A
RAB7A	MAX
TMED3	FBP1
SLC22A23	EIF2B5
IFI44L	OAS2
RPN2	ZCCHC17
PARP9	FAM8A1
SLC22A23	CD300E
SLC22A23	DOM3Z
PER1	AP3M2
PER1	ADAMTSL1
CHMP1B	PIH1D1
PER1	TRIM32
PER1	KIAA1324
NM_018545	C18orf22
DDIT4	FKBP5
MIB1	FAM120A
SLC22A23	ZBTB45
PER1	CYB5A
PER1	BYSL
ASNS	POLRMT
MAP4K4	CUX1
TMOD3	NIN
ENST00000282683	CCS
PER1	IDS
PER1	TMCO4
PER1	WWC3
C19orf47	PCYT1A
PER1	ATIC
GBE1	EIF4B
BAZ2B	CCDC24
PER1	SETBP1
RASSF4	PPRC1
AREG	MIPEP
SAMD9L	APOL1
SEMA6A	A2ML1
PER1	C7orf36
MYCBP2	KCNH2
ENST00000268555	TFAP2A
C5AR1	NOL5A
C9orf32	SLC39A3
Contig53615_RC	CREB1
PHF21A	IGF1R
SOHLH2	MYOZ2
PER1	KRT25
AKAP8	RALGPS2
MTA1	CHURC1
PER1	POMGNT1
WDR26	C1orf216
PER1	MCM3
AK023391	PALM2-AKAP2
MAP3K5	MAX
MAN1A1	C5orf20
PER1	MTMR3
LRRFIP1	ROGDI
PER1	TLR2
IFI35	LCN12
NM_006303	NEK6
USP42	C14orf169
SON	LRRC8B
TNFRSF1B	FAM20C
Contig45185_RC	SLC5A6
ID2	PHB
HMMR	KIF15
CHMP1B	C9orf127
SLC22A23	PORCN
GINS2	OIP5
NCAPG	ASPM
MAN1A1	MAPK14
PER1	TSSC1
Contig44568_RC	ADCY2
CSNK1A1	PTPRC
PARP12	NM_018381
RBMS1	TIMELESS
PER1	POLR3E
WDR26	DCPS
IL6R	C6orf106
PER1	C7orf53
TMEM84	C6orf206
IFIT5	DDX58
PER1	ADAM19
CREBBP	HLA-DPB1
PER1	IL1RAP
PER1	SLC39A13
HMGB3	UBE2C
H2AFZ	UCK2
SLC22A23	DMAP1
BATF2	SAMD9L
PER1	DNMT1
PER1	FASN
PER1	NPTXR
C22orf16	NM_015134
SLC22A23	DGCR8
PER1	RPUSD2
DEFA3	AZU1
SH3TC1	SLC26A8
PER1	FANCF
PER1	CYB5B
TRIP11	GTPBP5
Contig53126_RC	COMTD1
PER1	HEATR1
PER1	TCTN3
ACO2	NM_016653
TMSB4X	RPS14
NCAPG	TPX2
C19orf47	LRRC23
COPZ1	NM_145252
SLC22A23	RTEL1
RP1-93P18.1	TMEM87A
PER1	PASK
MTHFS	AGA
PER1	TMEM55A
MEA1	NUBP2
SIM2	NM_032770
PER1	IQCC
CDC45L	EXO1
PSAP	TMSL1
C9orf32	C1orf86
AK055495	INSIG1
PER1	NM_020820
CHCHD4	CRTAP
CHMP1B	MCM5
Contig6568_RC	RBM15B
C5AR1	FIP1L1
Contig53615_RC	PKN2
PER1	ALG8
AREG	NOLC1
NM_017694	GTF2A1
RNF141	BDH1
Contig25707_RC	TMEM104
SFRS2IP	ABI3
SFRS2IP	RABGGTA
DDIT4	CD96
TMEM150	PRIM2
ZNF75	TLR1
HAT1	PTPN7
SPAG5	CIT
RBM42	RPP38
PER1	ITFG2
PAN3	C20orf116
SERGEF	THOC3
PER1	ABHD5
SLC22A23	DHX37
RPS26P10	RPS26
TRIM24	KIAA0409
MCM10	CASC5
C19orf47	AOAH
Contig55234_RC	LAG3
SOCS1	CLEC4D
RHOQ	CREB1
SLC22A23	EHMT2
CES2	PLXNC1
PER1	REPS2
PER1	MOSC1
MTA1	PNMA5
PER1	CYP3A4
TATDN2	HPCAL4
SLC22A23	NAMPT
NR2C2	ANKRD13B
RBM42	FLT4
RBPJ	RHOBTB2
PER1	POP5
PER1	SLC22A15
CCNE2	CCNE2
CES2	FAM126B
SLC22A23	PLEKHJ1
PER1	PCNX
SAP30	ST6GAL1
C17orf28	ZNF322A
TP53BP2	PPP1R3D
USP42	STARD7
Contig53615_RC	CTA-216E10.6
DDX28	C1orf85
ENST00000291587	C16orf35
DEFA3	CEACAM8
PER1	DYRK4
PER1	FPR2
RSAD2	IFIT3
PER1	POLD2
ENST00000293815	RBAK
Contig53615_RC	SDCCAG10
PER1	KIAA0319L
CDCA7	SLCO4A1
IFI35	TNFSF10
PER1	PPP3CC
PSTPIP2	RERE
PER1	DDX50
SLC22A23	CHST10
PER1	BXDC2
SLC22A23	NM_017727
SLC22A23	NEIL2
ENST00000291587	C16orf33
PPHLN1	BCS1L
PHB	FAM118B
ENST00000293815	C5AR1
AK056629	PRLH
PER1	GTPBP4
RHOQ	CXorf38
ACAD9	CD86
NM_018340	BACE1
RPL3	SLAMF7
ID2	PATZ1
KLHL2	TNFRSF8
SAMD9L	TRAFD1
SLC22A23	BAZ1B
PER1	PALM2-AKAP2
PHF11	LETM2
PPIG	NDUFS1
FRYL	TANK
TLE4	NCR3
PER1	C1orf181
COPZ1	FKBP1B
MPG	COQ10A
ORC6L	WDR51A
LENG1	C1orf144
GALK1	WWOX
Contig49869_RC	SKAP2
C14orf21	MARCH9
SLC22A23	PRPF31
ZNF34	NM_024977
ENST00000246930	SPC24
C19orf47	PVR
NCKAP1L	SH3BP1
RIOK1	NEK10
PER1	TMEM42
CEP55	CENPF
POLR3C	SPECC1
CES2	NM_014006
RBM42	HDAC5
Contig2512_RC	RANBP1
SLC22A23	ZNF777
PER1	MRPL35
H2AFZ	DPP3
C9orf32	SERPINB6
PER1	GRB10
CEP55	C15orf42
TMOD3	ERLIN2
DTWD1	NM_022345
SLC22A23	PTGES2
CDKN1B	WDR21A
FBXL11	U2AF1L4
PER1	C9orf164
ISG15	DDX60
PER1	C1orf19
PER1	GTF3C3
CHMP1B	SFXN4
MRPL27	TSPAN33
CTA-126B4.3	NM_170698
CENPA	CDC20
Contig42437_RC	CTTNBP2NL
TMEM16G	MUSK
MTM1	ABHD11
IQGAP1	GTF2H2
UBE2L6	PML
MAN1A1	CRY2
PER1	RGS18
ENST00000291587	ERAP1
PER1	TMEM25
SLC22A23	DDX47
CUL1	PSMA6
PER1	PFAS
MAN1A1	IVNS1ABP
PER1	PGLYRP1
ORC6L	GINS2
EIF3G	IL32
RASSF5	NM_175884
SMN2	SMN2
PARP12	PHF11
NT5C3	ATRIP
CES2	CHMP4A
ESPL1	KIF4A
PER1	DAAM2
CEP55	FAM83D
CCNB2	KIFC1
PER1	CLEC4E
C4orf14	PTPN13
DCP2	RPAP1
CES2	BAHD1
NUDT9	KAAG1
PER1	USP10
Contig53126_RC	HAGHL
PER1	STK38L
SLC22A23	SMG6
CHCHD4	ADI1
PER1	ZNF133
AREG	C1orf107
PER1	PCDH1
SLC22A23	TBRG4
TLE4	CD79B
PER1	MANSC1
DPM1	WDR76
CREB1	ATP6V1G1
SLC22A23	OSBPL7
SLC22A23	DDB2
BCL2L15	NADSYN1
PER1	KIAA0020
NAGA	RNGTT
PER1	KCNH7
ACSM2A	ZNF658
CEACAM8	COL17A1
RASSF5	MORC2
RBM42	MPHOSPH10
CES2	SNUPN
PER1	HRB
IKBKG	PAX3
SDCCAG10	DDX24
