# Supplementary material for: Characterizing Dynamic Changes in the Human Blood Transcriptional Network
Source: PLoS Comput Biol. 2010 Feb 12;6(2):e1000671. doi: 10.1371/journal.pcbi.1000671 (PMC2820517; doi:10.1371/journal.pcbi.1000671)
Supplement: Table S3 — Inferred inter-slice causal links in the fast blood Dynamic Bayesian network. (0.02 MB TXT) [file pcbi.1000671.s007.txt]

SETD1A	SETD1A
NACAD	NACAD
HIP1R	HIP1R
CAND2	CAND2
MAN2B2	MAN2B2
USP22	USP22
IQSEC3	IQSEC3
NDFIP2	SILV
ERMN	ERMN
ZNF512B	ZNF512B
ZNF608	ZNF608
PTGFRN	PTGFRN
DFNB31	DFNB31
FHDC1	FHDC1
KIAA1826	NAE1
FMNL2	FMNL2
ELFN2	ELFN2
PTENP1	IFIT3
PPFIBP2	PPFIBP2
RFNG	RFNG
SPRY1	SPRY1
IGHA1	IGHA1
IGHA1	IGLL1
SYT2	SYT2
AF074997	C14orf130
ST3GAL2	ST3GAL2
AF086477	AF086477
LIN7C	SFRS6
LIN7C	KIAA1967
NAPSB	HLA-DRB6
AF147324	AK056901
AF147412	AF147412
PXDN	PXDN
AJ227886	AJ227886
UHRF1BP1	UHRF1BP1
AK001432	AK001432
AK001808	AK001808
AK001856	AK001856
AK021527	AK021527
AK021634	AK021634
AK021715	AK021715
AK021895	AK021895
AK021895	PM20D1
AK021971	GMFB
SNAG1	SNAG1
AK022351	C20orf27
AK023055	AK023055
AK023058	AK023058
AK023302	AK023302
AK023852	AK023852
AK023999	AK023999
LRRC56	WDR21A
H6PD	LRRC8B
AK024556	AK024556
C5orf42	C5orf42
CDC14B	CDC14B
AK025276	AK025276
AK026778	AK026778
PPP1R16B	JAKMIP2
RGMB	RGMB
AK054952	AK054952
AK054959	AK054959
AK054959	NAT8L
AK055807	AK055807
AK056146	C15orf45
BXDC1	BXDC1
USP31	USP31
UNC5B	UNC5B
AL049450	AL049450
DAAM1	DAAM1
C10orf38	C10orf38
ODZ4	ODZ4
AL080280	AL080280
AL109705	AL109705
IFT172	IFT172
FAM153B	FAM153B
FAM153B	RSE_00000024784
BOC	BOC
AL137310	AL137310
LYSMD3	FBXL3
AL137347	AL137347
SLC9A3	SLC9A3
PPFIA2	PPFIA2
TMEM63C	TMEM63C
IKZF2	IKZF2
C17orf72	C17orf72
RUNX2	ZNF37A
MCC	MCC
AL359585	SPAG9
AL359585	ITGB1BP1
FAM108C1	TBX3
WDR93	WDR93
AL390143	AL390143
FAM19A1	FAM19A1
PPP1R3B	C18orf49
PPP1R3B	Contig40026_RC
PPP1R3B	LIMK2
BC003629	BC003629
Contig10004_RC	TMEM176A
Contig11523_RC	Contig11523_RC
Contig15216_RC	AK026743
Contig15358_RC	Contig15358_RC
KBTBD7	KBTBD7
CD1C	CD1C
RAB11FIP1	RAB11FIP1
LRRC52	LRRC52
FAM59B	FAM59B
Contig18780_RC	LRRC37A
Contig19384_RC	KLHL5
Contig20600_RC	Contig51292_RC
RCOR3	IRF5
C2CD3	C2CD3
Contig22551_RC	Contig22551_RC
DHX57	AK056051
Contig23523_RC	HLA-G
Contig23571_RC	Contig23571_RC
Contig23859_RC	LRRC23
Contig24066_RC	Contig24066_RC
Contig25228_RC	Contig25228_RC
USP9X	STAT3
Contig25429_RC	Contig25429_RC
Contig25429_RC	Contig40651_RC
Contig25429_RC	QDPR
Contig25814_RC	Contig25814_RC
Contig26077_RC	Contig26077_RC
Contig26150_RC	IQCE
Contig26573_RC	LGALS2
Contig26909_RC	Contig26909_RC
IFRD1	IFRD1
Contig27081_RC	Contig27081_RC
Contig27145_RC	Contig27145_RC
Contig27799_RC	Contig27799_RC
TMEM20	TMEM20
Contig29788_RC	DAGLB
Contig30146_RC	RAMP3
BPTF	LYCAT
C1orf53	C1orf53
Contig31277_RC	Contig31277_RC
DOCK7	DOCK7
Contig31470_RC	R10311_RC
Contig31509_RC	Contig31509_RC
PATL2	PATL2
Contig31905_RC	Contig31905_RC
Contig32137_RC	Contig32137_RC
TMEM45B	TMEM45B
Contig33579_RC	HLA-DRA
Contig33654_RC	C1orf57
Contig33745	Contig33745
Contig33760_RC	Contig33760_RC
Contig34043_RC	Contig45091_RC
Contig34701_RC	Contig34701_RC
DGKK	DGKK
Contig34872_RC	Contig34872_RC
EMID2	EMID2
Contig35400_RC	Contig35400_RC
Contig35424_RC	Contig27505_RC
Contig35424_RC	Contig35424_RC
Contig35424_RC	Contig41244_RC
TTC26	TTC26
Contig36420_RC	Contig36420_RC
Contig36825_RC	Contig36825_RC
Contig37027	Contig37027
Contig37027	C6orf199
Contig375_RC	Contig375_RC
Contig37895_RC	Contig37895_RC
EDG7	EDG7
AMPD2	C6orf64
HECW2	GIMAP1
Contig38702_RC	SPATA6
Contig38747_RC	Contig38747_RC
LRRC27	LRRC27
DGKE	DGKE
ALAD	ALAD
Contig40251_RC	ANKMY2
Contig40251_RC	Contig40251_RC
Contig40272_RC	Contig40272_RC
BRD8	BRD8
ACVR2B	ACVR2B
FCRL3	FCRL3
Contig41905_RC	Contig41905_RC
KIAA1715	KIAA1715
C10orf128	C10orf128
Contig43435_RC	Contig43435_RC
TIGD7	TIGD7
Contig436	Contig436
PDE1A	PDE1A
CMPK2	CMPK2
Contig43834_RC	Contig43834_RC
Contig43834_RC	ZZEF1
Contig44425_RC	AF085998
Contig45279_RC	THNSL2
VSTM2A	VSTM2A
Contig45799	Contig45799
Contig45834_RC	Contig45834_RC
Contig46595_RC	Contig46595_RC
TMEM198	TMEM198
DENND2C	DENND2C
HOXB3	HOXB3
TSHZ2	TSHZ2
Contig48007_RC	Contig48007_RC
Contig48007_RC	MRPL39
FAM132B	FAM132B
Contig48076_RC	Contig48076_RC
Contig48944_RC	IRX4
Contig48945_RC	Contig48945_RC
Contig49175_RC	Contig47252_RC
Contig49175_RC	ENST00000295072
Contig49614_RC	Contig49614_RC
Contig49707_RC	Contig49707_RC
DSC2	RAD51C
HOXA3	HOXA3
Contig50129_RC	MAPK1IP1L
ANKRD28	ANKRD28
Contig50334_RC	Contig50334_RC
SGPP1	TCEA1
Contig50831_RC	PDE4D
Contig50831_RC	Contig50831_RC
RAB6B	RAB6B
ADAL	ADAL
HCG18	HCG18
Contig51943_RC	Contig51943_RC
STK17B	STK17B
ARRDC4	ARRDC4
Contig54491_RC	Contig54491_RC
Contig5455_RC	Contig5455_RC
HIP1	HIP1
Contig5489_RC	YOD1
Contig55487_RC	Contig55487_RC
PLEKHH2	PLEKHH2
SKAP2	SKAP2
BAZ2A	C1orf49
TRIP11	TRIP11
TRIP11	ASNSD1
Contig65459_RC	NOL10
HLA-DRB1	HLA-DRB1
Contig67230_RC	Contig67230_RC
Contig753_RC	Contig753_RC
ZFP57	ZFP57
Contig8986_RC	Contig8986_RC
WDR43	WDR43
RAB3GAP1	APOBEC3C
D87454	D87454
RPS26P10	ENST00000259550
BHLHB4	BHLHB4
ENST00000256075	ENST00000256075
CLEC12B	CLEC12B
CLEC4G	CLEC4G
ENST00000274165	ENST00000274165
KCTD9	SERINC2
ENST00000282797	ENST00000297859
ENST00000282797	PKN2
ENST00000283333	ENST00000283333
ENST00000283333	DHX32
ENST00000293741	ENST00000293741
ENST00000294945	ENST00000294945
ENST00000295112	Contig50004_RC
ENST00000295112	ENST00000295112
ENST00000295230	ENST00000295230
ENST00000295439	Contig19023_RC
ENST00000296057	ENST00000296057
ENST00000296128	ENST00000296128
ENST00000296815	ENST00000296815
ENST00000299128	SLC22A13
ENST00000299997	ENST00000299997
ENST00000300016	ENST00000300016
HSD11B1L	HSD11B1L
CYP2B7P1	CYP2B7P1
CDR2	C9orf130
IGHG3	TSGA10
ACAT1	ENOPH1
ATP7B	ATP7B
CA2	CA2
CD36	CD36
COL3A1	COL3A1
COL4A3	COL4A3
DLD	FAM119B
EDNRB	EDNRB
FUCA1	FUCA1
FUT3	FUT3
GP9	GP9
CFH	CFH
HK2	HK2
INSR	SPATA8
JAG1	LEPROT
JAG1	Contig37200_RC
KCNQ1	KCNQ1
KCNQ1	SUMF1
LEP	LEP
LIPA	LIPA
LPL	LPL
PPT1	PPT1
GM2A	GM2A
KRT5	KRT5
FSHB	FAM55A
HBA2	HBA1
LDLR	LDLR
IL10	IL10
CD55	CD55
SPP1	SPP1
TNF	PHLDA2
C4BPA	C4BPA
CCKBR	CCKBR
CYP27A1	CYP27A1
FOLR3	FOLR3
FOLR3	SLC38A1
GSTM3	GSTM3
GSTM4	GSTM4
GSTT1	GSTT1
GSTT2	GSTT2
IL1R1	DHRS9
IL2RB	GZMA
IL2RB	KIR2DL2
PDE3A	PDE3A
PTGDR	SPON2
RPL28	RPL28
RPL38	RPL38
RRM1	ELP2
SLC6A2	SLC6A2
TUBB2A	NM_177964
VCAM1	VCAM1
CUBN	CUBN
ACACB	ACACB
ACPP	ACPP
ANG	ZBTB11
ANG	LEPROT
ANG	GBP3
ANGPT1	ANGPT1
HCN2	PTPRS
CASQ1	CASQ1
CBR3	CBR3
CD68	FAM26F
CD68	CD68
CES1	CES1
CCR1	CCR1
CRIP2	CRIP2
EMP1	EMP1
EN1	EN1
EP300	EP300
EREG	EREG
GPER	CLEC4E
GPER	CLEC4D
HAS1	HAS1
PRMT2	PRMT2
IL12RB2	IL12RB2
CXCL10	CXCL10
ACP5	ACP5
ACP5	ERO1L
ACTA2	ACTA2
ACTG1	ACTG1
APCS	APCS
APOC1	Contig16540_RC
ATP5F1	ENST00000296926
AZU1	AZU1
CXCR5	Contig39939
BPI	GSR
CAPG	CAPG
CD9	CD9
CD19	CD19
CD34	CD34
CDO1	CDO1
CHGB	CHGB
CCR7	CCR7
COL4A1	COL4A1
COL6A1	COL6A1
COL9A3	COL9A3
CPM	CPM
CRYZ	CRYZ
CST5	CST5
CTGF	CTGF
CTNNA1	CTNNA1
CFD	CFD
HBEGF	HBEGF
FBLN2	FBLN2
FBN2	FBN2
GJA4	GJA4
HLA-DQA1	HLA-DQA1
HOXA4	HOXA4
HOXB2	HOXB2
INSM1	INSM1
JUN	JUN
JUP	JUP
LDHB	ST6GALNAC1
LDHC	LDHC
LTF	LTF
MYH3	RHOF
PPP1R12A	PPP1R12A
NOV	NOV
NT5E	NT5E
NTSR1	NTSR1
OCLN	OCLN
P2RX1	P2RX1
SERPINB2	SERPINB2
PCDH8	PCDH8
PFKFB1	PFKFB1
PFN2	PFN2
PI3	PI3
POU2F1	POU2F1
PTPN2	PTPN2
PTPRM	PTPRM
PVRL2	PVRL2
PYGL	PPP2R5A
RGS16	RGS16
RNASE2	RNASE2
CCL3	CCL3
CCL4	CCL4
CCL17	CCL17
XCL1	XCL1
SDC4	SDC4
SLC1A4	PDZD8
SLC22A4	SLC22A4
SLC22A5	SLC22A5
STAT6	STAT6
STAT6	TREM1
STXBP1	STXBP1
XCL2	XCL2
TLE2	TLE2
TLE2	U63785
TNNT1	TNNT1
VIPR2	VIPR2
WEE1	WEE1
ZNF74	ZNF74
ZNF205	ZNF205
DYSF	BTNL8
SUPT3H	SUPT3H
PIK3R3	PIK3R3
ENC1	ENC1
CASK	C22orf32
TNFSF11	TNFSF11
PLA2G4C	PLA2G4C
PDE8B	PDE8B
HSD17B6	HSD17B6
RNASET2	RNASET2
OASL	OASL
TNFRSF25	GNAI3
HRK	HRK
SIGLEC5	SIGLEC5
PSPHL	PSPHL
IL18RAP	IL18RAP
SAP30	SDC2
SAP30	KLHL23
SAP30	HPS1
FCGBP	FCGBP
PER2	PER2
IER3	IER3
SYNJ2	SYNJ2
KYNU	KYNU
MYOM2	MYOM2
SPAG9	EIF2C2
CHI3L2	CHI3L2
FCGR2B	FCGR2B
C3AR1	C3AR1
CMKLR1	CMKLR1
DEFA1	DEFA1
DEFA1	SLC12A7
FDXR	POMZP3
FDXR	NM_170698
FGF14	FGF14
FKBP5	B3GALTL
FKBP5	ARG1
FKBP5	FKBP5
FLT3	FLT3
CITED1	CITED1
NINJ1	NINJ1
SREBF1	SREBF1
UBE2L6	UBE2L6
PSCD3	Contig27934_RC
CD83	CD83
FADS2	FADS2
CLCN2	CLCN2
COL6A3	COL6A3
CRHR1	CRHR1
PHC2	PHC2
PHC2	BACH2
PHC2	MCTP1
PHC2	PAQR6
EPHB4	EPHB4
EPHB4	GNG7
EPHB4	ANKRD35
MYT1	SLC34A2
PFKFB4	EXOC6
PKNOX1	PKNOX1
SEPT4	STARD3
PSPH	PSPH
RRBP1	RRBP1
RASAL1	RASAL1
DDX3Y	DDX3Y
VNN1	C14orf128
RABEP1	RABEP1
SNAP29	SNAP29
NMT2	NMT2
AKR1B10	C5orf35
AIM2	AIM2
NAPSA	NAPSB
NLRP3	NLRP3
APOBEC3B	APOBEC3B
DOCK3	DOCK3
SLC29A1	SLC29A1
JAK2	TRIM23
JAK2	MDGA1
KCNJ4	KCNJ4
MYBPH	MYBPH
NME4	NME4
ADAMTS4	RNPEP
AKAP12	AKAP12
FOS	FOS
GEM	IL31RA
GPM6B	GPM6B
GPR34	GPR34
GRB10	GRB10
HIST1H1C	HIST1H1C
HIST1H1C	THAP5
HAS2	HAS2
HSPA1B	HSPA1B
MAGEA12	MAGEA12
MYCN	MYCN
SEPP1	SEPP1
PAPSS1	PAPSS1
ZRANB2	GOLGA8A
KCNE3	KCNE3
APBA2	APBA2
APBA2	PFTK1
IFI16	IFI16
IFI16	FBXO28
IFI16	PAM
IRS1	IRS1
CD180	CD180
CCL8	CCL8
ZNF354A	ZNF354A
TSPAN2	TSPAN2
OLIG2	OLIG2
CTDSPL	CTDSPL
RCAN2	RCAN2
CD200	CD200
ZBTB16	KIAA0284
IKZF1	IKZF1
ST3GAL6	GPR160
KRT1	KRT1
MS4A3	MS4A3
CD28	LRRC8C
NKX3-1	NKX3-1
NRAP	NRAP
NRL	NRL
PFKFB2	PFKFB2
PHKG1	PHKG1
PLCL1	PLCL1
POLR2J	POLR2J
DPF2	DPF2
TNFAIP3	TIPRL
XRCC1	XRCC1
NEBL	NEBL
AGR2	AGR2
OLFM4	OLFM4
SORBS1	SORBS1
CDC42EP3	CDC42EP3
ERLIN1	EZR
RASL10A	RASL10A
DYNLT3	DYNLT3
RAD54B	RAD54B
MAP3K2	PFKP
ZNF266	ZNF266
CPLX1	POU3F1
FTCD	FTCD
TPBG	TPBG
CD300C	CD300C
TRAFD1	LSG1
BTNL3	BTNL3
UTS2	UTS2
APOBEC2	APOBEC2
ACOT2	ACOT2
CKAP4	NQO2
LILRB5	HAL
LILRB5	LILRB5
LILRB5	BRWD2
LILRA1	LILRA1
LILRA3	DFFB
LILRA3	LILRA3
SCN3A	SLC24A4
UPK3A	UPK3A
HRASLS3	HRASLS3
CLTA	CLTA
CLTCL1	CLTCL1
SLC22A18AS	SLC22A18AS
TNFAIP6	TNFAIP6
USF1	USF1
VIL1	VIL1
ZNF185	ZNF185
ZP3	ZP3
IRAK3	AK024852
RNF2	RNF2
KLF8	KLF8
VSIG4	VSIG4
RNF13	AF119839
MME	EMR3
AP4E1	AP4E1
PADI2	PADI2
SIX6	SIX6
ANGPTL2	C16orf52
CCRN4L	CCRN4L
COPG2	COPG2
INTS6	INTS6
GRHPR	GRHPR
ITGA11	ITGA11
MSRB2	MSRB2
NT5C2	NT5C2
KCND2	KCND2
BAMBI	BAMBI
SPON2	KLRF1
STAG3	STAG3
LRRC6	LRRC6
CLEC5A	CLEC5A
CLEC5A	TP53I3
CLEC5A	SLC25A29
PPARGC1A	PPARGC1A
MYLIP	C2orf27
EEF2K	EEF2K
CISH	CISH
PCDHA9	PCDHA9
TMEM176B	TMEM176B
C13orf15	ENST00000301733
C13orf15	C13orf15
CNTNAP2	ADK
IMPA2	LPCAT2
IMPA2	SHKBP1
CELSR1	CELSR1
ADAMTS6	UBA52
ADAMTS6	ADAMTS6
OLFM1	OLFM1
ITGB3BP	ITGB3BP
PPP1R15A	PPP1R15A
SLC7A11	SLC7A11
LHX6	LHX6
VPS41	VPS41
ASAHL	ASAHL
SULT1B1	SULT1B1
KCNMB4	KCNMB4
GRHL1	GRHL1
TFCP2L1	TFCP2L1
ZNF516	ZNF516
LPIN2	LPIN2
ARHGEF17	ARHGEF17
KIAA0125	CDKN1C
KIAA0319	KIAA1841
TOX4	TOX4
SNAP91	SNAP91
N4BP2L2	ATP6V1G2
VASH1	VASH1
RPH3A	RPH3A
MTMR15	MTMR15
SORCS3	SORCS3
NM_015055	SP5
DOCK9	TTC28
DAAM2	DAAM2
UNC84B	RPS14
NM_015395	C17orf71
NM_015395	ERMAP
POT1	POT1
POT1	FAM83D
LRRTM2	LRRTM2
AUTS2	AUTS2
ABHD12	ABHD12
NBEA	NBEA
COL5A3	COL5A3
SLC14A1	HELZ
PPARG	PPARG
VILL	VILL
HOOK1	HOOK1
STMN3	CYBRD1
STMN3	HAPLN3
TAF9B	TAF9B
NDUFAF1	NDUFAF1
FAM108B1	FAM108B1
MRPS18C	MRPS18C
STYXL1	STYXL1
FKBP7	FKBP7
PKD2L1	PKD2L1
MYEF2	MYEF2
ETV7	ETV7
HPCAL4	ELA1
AK3	DDT
COPZ2	COPZ2
ERAP1	ERAP1
TMEM9	TMEM9
CBX3	U82319
C5orf5	C5orf5
ARL17P1	ARL17P1
TNFRSF12A	MPHOSPH6
ABCG1	HIST1H3D
MAPT	MAPT
BAIAP2	BAIAP2
FAM20A	FAM20A
KLHDC4	KLHDC4
ITLN1	ITLN1
KIAA1546	KIAA1546
LRRC16A	LRRC16A
DPH5	NM_024912
C14orf94	C14orf94
RAB20	RAB20
RAB20	SRXN1
NLRP2	NLRP2
TTC12	TTC12
C9orf95	C9orf95
CLN6	CLN6
ACSM5	ACSM5
FAM118A	FAM118A
BANK1	BANK1
TRMT12	TRMT12
PLEKHB2	PLEKHB2
SH3PXD2B	SH3PXD2B
ENOX1	ENOX1
ENOX1	OSBPL7
ZNF334	ZNF334
MSL2L1	RBBP5
PRMT6	CAMKK2
N4BP2	N4BP2
ZNF532	ZNF532
PNMAL1	PNMAL1
PARVA	PARVA
STEAP3	STEAP3
TMEM34	TMEM34
SLC47A1	SLC47A1
WDR41	WDR41
QRSL1	QRSL1
ZNF83	ZNF83
OLAH	OLAH
ZNF415	ZNF415
PHCA	PHCA
NM_018371	NM_018371
CACNA2D3	CACNA2D3
VNN3	VNN3
CENPN	CENPN
LGR4	LGR4
GSDML	AI401061_RC
DISC1	DISC1
TCP11	TCP11
ADARB2	ADARB2
MYO5C	MYO5C
MATR3	MATR3
PCDHA3	Contig35596_RC
PCDHGC5	PCDHGC5
HOXC5	HOXC5
SIAE	SIAE
RNF216	AK026267
TBC1D16	GLULD1
DDIT4	DDIT4
CRCT1	CRCT1
SDK2	SDK2
F7	F7
GKN1	GKN1
RPRM	RPRM
CYP26B1	CYP26B1
HLA-DQA2	HLA-DQA2
LARS	LARS
UGCGL2	UGCGL2
TUFT1	TUFT1
BDH2	BDH2
SEMA3G	SEMA3G
C11orf75	C11orf75
OTUD7B	OTUD7B
C14orf132	C14orf132
PRDM8	PRDM8
GSN	GSN
RPGRIP1	HOXA2
RPGRIP1	RPGRIP1
RPGRIP1	PSRC1
FSCN3	FSCN3
EIF5A2	EIF5A2
RIPK4	RIPK4
JPH3	JPH3
MTUS1	MTUS1
ZNF471	ZNF471
FAM135A	FAM135A
HOMEZ	HOMEZ
BEGAIN	BEGAIN
SCAPER	SCAPER
CACHD1	ATXN3
CACHD1	CACHD1
BCL7A	EPPK1
CTAG2	CTAG2
LZTS1	LZTS1
NDUFV3	NDUFV3
SLC8A1	SLC8A1
SPINK2	SPINK2
ZNF20	ZNF20
TXNDC13	TXNDC13
TRIB3	TRIB3
KCNK10	KCNK10
G6PC2	Contig37852_RC
SLAMF7	GLT25D2
LAIR2	LAIR2
CD79B	PITRM1
GNB4	Contig51068_RC
CDH26	CDH26
HLX	LRRN1
HLX	HLX
HLX	DIRC2
HLX	RNF207
TEAD1	TEAD1
ST14	ST14
ST14	C7orf13
HLA-DRB4	HLA-DRB4
SMAD5OS	SMAD5OS
FXYD6	FXYD6
CXCL16	CXCL16
NM_022112	NM_022112
KIF13A	KIF13A
OXCT2	OXCT2
PERP	PERP
CENPK	CENPK
NOD2	NOD2
IFIH1	PPP1R1A
SEMA4A	CRISPLD2
HLA-DRB3	HLA-DRB3
ALDH8A1	ALDH8A1
SMAP2	FCER1A
SPATA20	SPATA20
DCLRE1B	DCLRE1B
OBFC2A	CARD8
MRPL44	MRPL44
FGFR2	FGFR2
TAS2R10	TAS2R10
C1orf50	C1orf50
ZNF426	ZNF426
FA2H	FA2H
PLEKHF1	TBX21
RBM42	RBM42
RIC3	RIC3
MPZL1	MPZL1
RNASEH2B	RNASEH2B
NM_024614	STX2
NM_024614	NM_024614
GAL3ST4	GBP5
C14orf140	C14orf140
LPHN1	LPHN1
ECHDC3	PRDM5
ECHDC3	VNN1
ECHDC3	AOC2
ECHDC3	ECHDC3
ECHDC3	C15orf37
ACBD4	KCNN4
HPS6	HPS6
SNX22	SNX22
TCTN2	TCTN2
BAALC	BAALC
SCD5	SCD5
C6orf134	C6orf134
GPR177	GPR177
DOCK5	S100P
DOCK5	DOCK5
NM_024977	NM_024977
NM_025032	RPL15
NM_025032	HMBOX1
YSK4	YSK4
C6orf97	C6orf97
LRRC8E	LRRC8E
ASRGL1	ASRGL1
USP36	USP36
NAT13	ZNF271
RP4-691N24.1	RP4-691N24.1
TRIB1	TRIB1
ACAD10	ACAD10
COL18A1	COL18A1
TANC2	TANC2
EDG8	EDG8
BHLHB3	BHLHB3
COLEC12	COLEC12
FAM49A	RNASEL
APOLD1	APOLD1
APOL2	MT2A
LBH	CDS2
LBH	ABCC5
ANP32E	TMC4
CCR9	CCR9
C9orf58	C9orf58
THAP2	Contig41954_RC
KCNK17	CHRNA7
KCNK17	KCNK17
FAM57B	FAM57B
INHBE	INHBE
BBS2	BBS2
BBS2	LNPEP
TMTC1	TMTC1
PRSS27	PRSS27
MYCBPAP	MYCBPAP
DSEL	DSEL
ATRIP	ATRIP
KIAA1109	KIAA1109
FYTTD1	AMDHD1
C9orf89	C9orf89
THOC3	CDK5RAP2
THOC3	THOC3
PINK1	PINK1
C2orf40	C2orf40
ZNF333	ZNF333
PCDH7	PCDH7
RBM13	RBM13
TUBB6	TUBB6
ACCS	ROBO3
ACCS	ACCS
NM_032597	NM_032597
TMEM147	TMEM147
C1orf90	C18orf10
SPRYD5	SPRYD5
MFSD9	MFSD9
INA	INA
NM_032757	NM_032757
NM_032762	NM_032762
ZNF503	ZNF503
ZNF514	ZNF514
SLC7A3	SLC7A3
CCDC123	CCDC123
ITIH5	ITIH5
ATOH8	ATOH8
ZNF566	ZNF566
MASTL	MASTL
CGNL1	CGNL1
TOX2	TOX2
TRIM4	TRIM4
LGALS12	LGALS12
SLC22A16	SLC22A16
ZNF658	ZNF658
B3GALNT1	B3GALNT1
ZNF502	ZNF502
XRCC6BP1	XRCC6BP1
CASP8	CASP8
MAPK8IP3	MAPK8IP3
ZNF257	ZNF257
LUZP1	LUZP1
FGF13	FGF13
WDR4	WDR4
TSGA13	PDX1
TSGA13	TSGA13
GBP4	AP4M1
PANX3	PANX3
HSPA12B	HSPA12B
LRG1	LRG1
MED12L	MED12L
THEM4	THEM4
C8orf13	C8orf13
NM_054029	NM_054029
CIB3	CIB3
EDG2	EDG2
VPS29	VPS29
NM_058168	NM_058168
KIAA1622	KIAA1622
CAPS	CAPS
PEX11G	PEX11G
NM_080750	NM_080750
MRVI1	MRVI1
CLEC4C	CLEC4C
SNTB2	SNTB2
TTN	TTN
DQX1	DQX1
RAD52	RAD52
CLEC12A	CLEC12A
KLC4	KLC4
MYADM	MYADM
NM_138397	NM_138397
C7orf29	C7orf29
GPR146	GPR146
HDGFL1	HDGFL1
BCL11B	BCL11B
MRRF	MRRF
AMFR	AMFR
ESAM	ESAM
SCAMP5	SCAMP5
C21orf109	C21orf109
IL31RA	GEM
TPCN2	TPCN2
FGD4	PTPRN2
FGD4	C9orf72
MCFD2	NSUN2
CCDC114	CCDC114
LRRC39	LRRC39
UROC1	UROC1
IGJ	IGJ
GSG1L	GSG1L
TMED6	TMED6
ZNF420	UBE2O
EFHB	EFHB
PRSS21	PRSS21
TTC16	TTC16
NM_144973	NM_144973
YPEL4	YPEL4
GLYATL2	GLYATL2
FBXL13	FBXL13
CHURC1	CHURC1
DHRSX	DHRSX
NM_145237	NM_145237
NM_145252	TMEM149
FAM18B2	FAM18B2
C10orf35	NT5C3L
ZNF493	ZNF493
GCNT2	GCNT2
SCGB1C1	SCGB1C1
C8orf6	C8orf6
TRAF6	TRAF6
ABTB2	ABTB2
ISL2	ISL2
ISL2	C7orf53
NUDT2	NUDT2
DMBX1	DMBX1
CTSB	CTSB
CPT1B	CPT1B
ACPL2	ACPL2
BTBD11	BTBD11
ZNF573	ZNF573
ZNF573	MUC20
C2orf63	C2orf63
AHSA2	C11orf47
GOT1L1	GOT1L1
FAM69B	FAM69B
ZADH1	ZADH1
LRFN5	LRFN5
NM_152451	NM_152451
TMC8	TMC8
TMEM56	TMEM56
B3GALNT2	B3GALNT2
FGD5	FGD5
C9orf52	C9orf52
NM_152599	NM_152599
C1orf177	NFXL1
ZNF366	ZNF366
DCP1B	DCP1B
NM_152642	NM_152642
NM_152684	ATM
C5orf29	ALDH16A1
ABCA13	ABCA13
CPNE2	CPNE2
SDK1	SDK1
C8orf46	C8orf46
GK5	GK5
FAM89B	TMEM51
CHST13	CHST13
KBTBD6	KBTBD6
RBM45	FAM119A
APCDD1	APCDD1
PLB1	PLB1
DPY19L3	DPY19L3
NM_153241	NM_153241
PCGF3	PCGF3
NM_153361	NM_153361
PRSS35	PRSS35
ZNF679	ZNF66
C10orf56	C10orf56
SLC22A12	SLC22A12
SLC2A14	SLC2A14
HTRA4	HTRA4
C21orf81	C21orf81
FNDC5	FNDC5
RASGRP4	PDHB
IL28RA	IL28RA
CLECL1	CLECL1
TAPBP	KIAA0101
CAMKK2	ANGPTL4
CTAGE1	CTAGE1
SNF1LK	ERAP2
RFESD	RFESD
COL23A1	COL23A1
TMEM171	TMEM171
NM_173512	NM_173512
CNKSR3	CNKSR3
REM2	COX7A2L
MUC19	MUC19
SLC25A41	SLC25A41
ZNF660	RAI14
ZNF660	ZNF660
NM_173704	NM_173704
NM_173708	NM_173703
VSTM3	VSTM3
CLRN1	CLRN1
LYG1	LYG1
FAAH2	FAAH2
C19orf59	RFXDC2
SCN4B	SCN4B
NM_174948	NM_174888
PILRB	PILRB
KRT73	KRT73
MT1JP	MT1JP
IL6ST	ADCY9
IL6ST	IGHMBP2
IL6ST	IL6ST
NM_175870	CXCR5
NM_175870	CNTNAP2
NM_175870	EBPL
XKR3	XKR3
C15orf37	C15orf23
CRIPAK	FAM118B
INADL	ZADH2
INADL	INADL
MEGF8	MEGF8
HSD17B13	HSD17B13
PTF1A	PTF1A
GSDM1	GSDM1
LHFPL1	LHFPL1
HDAC9	HDAC9
ARNT	ARNT
LCE3A	LCE3A
NM_178530	NM_178530
FAM19A2	Contig50486_RC
FAM19A2	FAM19A2
WDFY3	WDFY3
WDR17	WDR17
IPO11	IPO11
LINS1	FKBP1A
HSD11B1	HSD11B1
AMIGO2	AMIGO2
LILRA5	LILRA5
OLFML2A	OLFML2A
ADAT2	ADAT2
ZNF534	CENPQ
NM_182545	NM_182545
GDPD1	GDPD1
RGPD4	ORMDL1
NM_182596	NM_182596
VSIG1	VSIG1
PKD1L2	PKD1L2
MUC1	MUC1
NPM2	NPM2
HSD17B7P2	HSD17B7P2
CLEC10A	CLEC10A
RSE_00000872233	RSE_00000872233
TIAM1	TIAM1
SBF1	SBF1
MUC5B	MUC5B
SP3	AL049321
