# Supplementary material for: Characterizing Dynamic Changes in the Human Blood Transcriptional Network
Source: PLoS Comput Biol. 2010 Feb 12;6(2):e1000671. doi: 10.1371/journal.pcbi.1000671 (PMC2820517; doi:10.1371/journal.pcbi.1000671)
Supplement: Table S4 — Inferred inter-slice causal links in the fed blood Dynamic Bayesian network. (0.02 MB TXT) [file pcbi.1000671.s008.txt]

KIAA0284	KIAA0284
TMEM194	REST
AB007969	AB007969
ATP9A	ATP9A
GLCE	GLCE
MAN2B2	MAN2B2
KIAA1024	KIAA1024
IQSEC3	IQSEC3
PPM1H	PPM1H
ERMN	ERMN
PTGFRN	PTGFRN
CCDC146	CCDC146
DFNB31	DFNB31
CXXC6	CXXC6
ZC3H12C	ZC3H12C
FHDC1	FHDC1
TANC1	TANC1
AF019618	AF019618
PPFIBP2	PPFIBP2
RFNG	RFNG
ZNF804A	ZNF804A
STX2	STX2
IGHA1	IGHA1
AF074997	NFE2L3
AF075027	AF075027
AF085833	AF085833
AF085960	PCDH21
AF086052	AF086052
FAM26F	FAM26F
AF086561	AF086561
NAPSB	NAPSB
AF119839	AF119839
ROCK1	EN1
AF136408	AF136408
PNPLA8	VCL
PNPLA8	PHTF1
PHLDB2	Contig27934_RC
RFPL3S	RFPL3S
AJ227886	AJ227886
AJ272175	AJ272175
AJ272175	GSTT1
AK000038	AK000038
C18orf49	C18orf49
AK000908	C17orf72
BEX4	BEX4
AK001432	AK001432
AK001808	AK001808
AK021895	AK021895
AK022095	AK022095
AK023055	AK023055
SCARB1	SCARB1
AK023718	ZZEF1
AK023783	AK023783
AK023999	AK023999
KCNJ12	KCNJ12
AK024556	AK024556
TRIM25	NOL10
PPARA	PPARA
AK024852	AK024852
AK025613	SLC9A3
AK025613	USP36
PHLDA1	PHLDA1
AK026368	AK026368
AK026466	Contig27184_RC
AK026466	C8orf6
AK026743	AK026743
AK026778	AK026778
AK054946	AK054946
AK054952	AK054952
AK054971	Contig35424_RC
AK055457	AK055457
AK055807	AK055807
AK055808	AK055808
AK056007	DFFB
AK056146	Contig43834_RC
SLC31A1	SLC31A1
AK057062	AK057062
AK057422	AK057422
USP31	USP31
AL049353	AL049353
UNC5B	UNC5B
AL049435	CLEC4D
AL049450	AL049450
AL050020	AL050020
SNED1	SNED1
SNED1	XCL1
C10orf38	C10orf38
TMEM30B	TMEM30B
FUT9	FUT9
AL080280	AL080280
AL109705	AL109705
AL117485	AL117485
AL117599	COX7A2L
AL137310	AL137310
TMEM63C	TMEM63C
AL359582	AL359582
AL390143	AL390143
FAM19A1	FAM19A1
FAM19A1	CELSR2
BC001980	ENST00000299997
BC003629	BC003629
CENPL	ENST00000296926
LRRC37A	LRRC37A
Contig1129_RC	Contig1129_RC
Contig11523_RC	Contig11523_RC
Contig13173_RC	Contig13173_RC
PLXNC1	AK055572
Contig14831_RC	Contig40651_RC
Contig15167_RC	Contig15167_RC
Contig15358_RC	Contig15358_RC
KBTBD7	KBTBD7
RP11-679B17.1	SLC22A5
Contig16540_RC	Contig16540_RC
Contig17109_RC	Contig17109_RC
Contig17109_RC	C20orf27
Contig17195_RC	Contig17195_RC
CMTM1	Contig5432_RC
Contig1815_RC	ZNF271
Contig1815_RC	NM_174888
Contig19205_RC	Contig19205_RC
Contig19918_RC	USP22
CLCA4	CLCA4
C2CD3	C2CD3
Contig21997_RC	Contig21997_RC
Contig22179_RC	C6orf199
Contig22194_RC	TRMT12
KATNAL2	KATNAL2
Contig23571_RC	Contig23571_RC
Contig23842_RC	NM_014152
Contig24609_RC	Contig51068_RC
Contig24609_RC	SDPR
Contig25228_RC	Contig25228_RC
Contig25429_RC	Contig25429_RC
Contig25617_RC	TAS2R48
Contig25653_RC	Contig25653_RC
Contig25814_RC	Contig25814_RC
Contig26295_RC	Contig26295_RC
CADM1	CADM1
Contig26909_RC	Contig26909_RC
Contig26909_RC	PLB1
Contig27081_RC	Contig27081_RC
Contig27444_RC	Contig27444_RC
Contig27895_RC	Contig27895_RC
Contig28118_RC	Contig28118_RC
Contig28518_RC	Contig28518_RC
KLF3	MGMT
Contig28762_RC	ABCC5
SP5	SP5
Contig29380_RC	Contig38747_RC
Contig29403_RC	Contig29403_RC
Contig29509_RC	C5orf42
Contig31277_RC	Contig31277_RC
Contig31470_RC	Contig31470_RC
ASH2L	ASH2L
Contig31905_RC	Contig31905_RC
KLHL31	KLHL31
TMEM45B	TMEM45B
Contig32316_RC	PRMT2
Contig32322_RC	XRCC6BP1
Contig32558_RC	Contig32558_RC
Contig32899_RC	Contig41905_RC
SMG6	LPCAT2
Contig33654_RC	Contig33654_RC
Contig33760_RC	Contig33760_RC
KIF7	KIF7
Contig34701_RC	Contig34701_RC
Contig34904	HOXB3
EMID2	EMID2
Contig35608_RC	Contig35608_RC
Contig36412_RC	Contig36412_RC
Contig36419_RC	Contig36419_RC
Contig36533_RC	Contig27145_RC
Contig36825_RC	Contig36825_RC
Contig37027	Contig37027
PRSS12	PRSS12
Contig37852_RC	Contig37852_RC
PRRG4	ATM
CCDC15	CCDC15
Contig38566_RC	Contig38566_RC
Contig38702_RC	NM_032597
SAMD3	KIAA1841
DENND2D	DENND2D
Contig39939	Contig39939
DGKE	DGKE
QKI	Contig24066_RC
QKI	DCP1B
Contig40149_RC	Contig40149_RC
ALAD	ALAD
Contig40272_RC	Contig40272_RC
INSC	INSC
BRD8	BRD8
ACVR2B	ACVR2B
Contig41384_RC	Contig41384_RC
SLC35D3	SLC35D3
Contig41954_RC	Contig41954_RC
Contig42253_RC	Contig42253_RC
TBC1D5	TBC1D5
TMEM16E	TMEM16E
C10orf128	C10orf128
BTNL9	BTNL9
ASCL5	ASCL5
ASCL5	RAI14
Contig43435_RC	Contig43435_RC
Contig436	Contig436
PDE1A	PDE1A
PRCD	PRCD
PCDH17	PCDH17
Contig44729_RC	Contig44729_RC
Contig44799_RC	SLC6A2
Contig45091_RC	Contig45091_RC
PRKRA	ZNF573
Contig45742	Contig45742
Contig45799	Contig45799
Contig46351_RC	Contig46351_RC
Contig46563_RC	Contig46563_RC
Contig46595_RC	Contig46595_RC
Contig47252_RC	Contig47252_RC
TSHZ2	TSHZ2
ALS2CR13	Contig47146_RC
ALS2CR13	EBPL
FAM132B	FAM132B
PCDH7	PCDH7
Contig48715_RC	Contig48715_RC
Contig48944_RC	Contig48944_RC
Contig48945_RC	Contig48945_RC
ZNF697	RNPEP
Contig49422_RC	COL3A1
Contig49520_RC	Contig49520_RC
Contig49707_RC	Contig49707_RC
HOXA3	HOXA3
CLCN5	CLCN5
Contig50004_RC	Contig50004_RC
ANKRD28	ANKRD28
Contig50334_RC	Contig50334_RC
ERICH1	ERICH1
ANK3	ANK3
CNTN1	CNTN1
SLIT2	SLIT2
ADRB1	ADRB1
B3GALTL	B3GALTL
ADAL	ADAL
SLC35A3	DDX3Y
Contig51555_RC	Contig51555_RC
STK17B	STK17B
EDG3	EDG3
NEGR1	NEGR1
Contig52708_RC	Contig52708_RC
ARRDC4	ARRDC4
Contig54491_RC	Contig54491_RC
Contig5455_RC	Contig5455_RC
CLDN12	CLDN12
HIP1	HIP1
RFXDC2	RFXDC2
Contig55487_RC	Contig55487_RC
Contig56270_RC	Contig56270_RC
PRLR	PRLR
Contig56699_RC	Contig56699_RC
NLN	NLN
TRIP11	TRIP11
FAM26B	POLR2J
Contig67230_RC	Contig67230_RC
RIN2	RIN2
Contig7974_RC	Contig7974_RC
ZFP57	ZFP57
Contig8894_RC	Contig8894_RC
Contig8986_RC	Contig8986_RC
Contig9714_RC	DOCK3
WDR43	WDR43
C20orf118	C20orf118
C6orf163	C6orf163
ENST00000240820	ENST00000297859
BHLHB4	BHLHB4
ENST00000256580	ENST00000256580
RNF144B	RNF144B
CLEC12B	CLEC12B
ENST00000267877	CMPK2
ENST00000267877	NUDT2
ENST00000267877	SPAG1
ENST00000272822	ENST00000295072
ENST00000274927	ENST00000274927
PAN3	ENST00000283333
TMEM16F	ENST00000293741
ENST00000283275	ENST00000283275
C9orf84	C9orf84
ENST00000288673	ENST00000288673
ENST00000290068	ENST00000290068
ENST00000295230	ENST00000295230
ENST00000295576	ENST00000295576
ENST00000295576	SUMF1
ENST00000296057	ENST00000296057
ENST00000296128	ENST00000296128
TRGV7	TRGV7
ANKRD18B	C14orf130
ENST00000298211	ENST00000298211
LRRK2	GRHPR
LRRK2	RAD51C
MACROD2	MACROD2
SMCHD1	Contig27505_RC
HLA-DRB6	HLA-DRB6
DGCR9	DGCR9
GGT2	GGT2
ACVRL1	ACVRL1
ARG1	FCRL3
ATP7B	ATP7B
BLM	AK023574
BLM	BLM
CD36	CD36
CDKN1C	CDKN1C
CYP1B1	CYP1B1
SLC26A2	SLC26A2
EDNRB	EDNRB
F13A1	F13A1
INSR	INSR
PDX1	PDX1
LAMB3	LAMB3
LIPA	LIPA
LPL	LPL
MSH2	TRIM4
MYBPC3	PAQR6
PKD1	SPATA20
PON2	PON2
PPT1	PPT1
RET	RET
ATXN7	ARL1
ATXN7	MRPL44
SLC3A1	SLC3A1
TGM1	KIAA0101
GM2A	GM2A
GNRHR	GNRHR
KRT5	KRT5
CYP21A2	CYP21A2
HBA2	HBA1
LDLR	LDLR
IL10	IL10
CD55	CD55
SPP1	SPP1
IL6	IL6
ORM1	ORM1
GSR	GSR
TGFB1	TGFB1
CHRNA7	CHRNA7
CYP27A1	CYP27A1
DRD4	DRD4
DRD5	DRD5
FOLR3	FOLR3
GSTM3	GSTM3
GSTM4	GSTM4
GSTM4	NM_173703
HPGD	HPGD
KLKB1	KLKB1
PTGDS	PTGDS
PTGFR	PTGFR
RPL28	RPL28
RPL35A	RPL35A
RPS4Y1	C1orf57
TUBB2A	TUBB2A
VCAM1	VCAM1
CUBN	CUBN
ACACB	ACACB
ACPP	ACPP
ADCY8	ADCY8
ANGPT1	ANGPT1
SLC25A4	SLC25A4
CASQ1	CASQ1
CAV2	CAV2
CBR3	CBR3
CD68	CD68
CES1	CES1
LDB2	LDB2
CPD	AL049321
CPD	Contig37200_RC
CPD	ZNF66
CPD	NQO2
CPD	NME4
CPD	PPP2R5A
CPD	GNAI3
CPD	TRIO
CPD	FBXL3
CPD	C2orf27
CPD	GPR160
CPD	NDUFV3
CPD	NT5C3L
CPD	TEKT1
CPD	WDR21A
CPD	LRRC23
EMP1	EMP1
EREG	EREG
GPER	BCL11B
HAS1	HAS1
HAS1	CLRN1
DNAJA1	CCDC114
IFIT3	IFIT3
CXCL10	CXCL10
ACP5	ACP5
ACP5	ORMDL1
ALOX5AP	ANKMY2
AMPH	AMPH
APOD	DDI2
ATP1B3	ACTA2
ATP6V1C1	ZNF566
CXCR5	CXCR5
BMX	SLC22A4
BMX	BTNL8
C1S	C1S
CAT	CAT
CBFB	MAPK1IP1L
CD1B	CD1B
CD19	CD19
CD19	KIR3DL2
CD19	RIC3
CD34	CD34
CD58	ROBO3
CD72	CD72
CHGB	CHGB
CHN1	CHN1
CCR7	CCR7
COL4A1	COL4A1
COL9A3	COL9A3
CR2	CR2
CRYM	CRYM
CTGF	CTGF
DCN	DCN
DCN	TM4SF1
CFD	CFD
HBEGF	HBEGF
EDN1	EDN1
EDN1	S100A13
FBN2	FBN2
DARC	DARC
GJA4	GJA4
GPC1	C7orf13
H2AFX	H2AFX
CFHR1	CFH
HLA-DQA1	HLA-DQA1
HLA-G	HLA-G
HOXB2	HOXB2
ID1	FKBP7
IL3RA	IL3RA
INHBB	INHBB
IRF5	IRF5
JAG2	PTPRS
JUP	JUP
KCNG1	SDK2
LEPR	LEPR
LRP6	LRP6
SH2D1A	PPP1R1A
ME1	ME1
MMP12	MMP12
MNDA	SKAP2
MRC1	MRC1
MTRR	SCAPER
MYH11	MYH11
PPP1R12A	PPP1R12A
CEACAM6	CEACAM6
NDN	NDN
NTSR1	NTSR1
OCLN	OCLN
OVGP1	OVGP1
P2RX1	P2RX1
P2RX5	P2RX5
SERPINB2	SERPINB2
PCDH8	PCDH8
PDE9A	PDE9A
PDGFB	PDGFB
PDK4	PDK4
PFKFB1	PFKFB1
PFN2	PFN2
POU3F1	POU3F1
PPL	PPL
PRM1	CCKBR
PRSS3	PRSS3
HTRA1	HTRA1
PVRL2	PVRL2
PZP	PZP
RGS16	RGS16
RNASE1	RNASE1
RNASE2	RNASE2
SORT1	SORT1
CLEC11A	CLEC11A
CCL3	CCL3
CCL4	CCL4
CXCL5	CXCL5
SFRP5	SFRP5
SFTPD	SFTPD
SH3BGRL	ZNF608
SLC18A1	SLC18A1
STAT6	STAT6
STXBP1	STXBP1
ADAM17	MED11
TAGLN	TAGLN
TFF3	TNNT1
TGM3	TGM3
TLR2	AI401061_RC
TLR2	CPM
TMOD1	TMOD1
TMOD1	MRPL39
TRPC1	Contig19384_RC
PHLDA2	PHLDA2
DNAJC7	DNAJC7
UMOD	UMOD
EZR	EZR
WEE1	WEE1
WNT5A	WNT5A
XRCC4	IFI16
ZFP161	C9orf52
ZNF74	ZNF74
KCNAB1	KCNAB1
CSRP3	CSRP3
HIST2H2AA3	HIST2H2AA3
HYAL3	HYAL3
PIK3R3	PIK3R3
PEX3	PEX3
ENC1	ENC1
SCARF1	LEPROT
TNFSF11	TNFSF11
TNFSF11	C15orf23
PLA2G4C	PLA2G4C
PPAP2C	PPAP2C
JRK	JRK
HSD17B6	PDHB
TNKS	TNKS
IRS2	IRS2
DNAH11	DNAH11
SNX4	CRYZ
SNX4	MATR3
MYH13	MYH13
HRK	HRK
CDS2	CDS2
PSPHL	PSPHL
RGS9	RRBP1
TNFRSF10C	GNG7
IL18RAP	IL18RAP
SAP30	ASAHL
WISP2	MAPT
FCGBP	FCGBP
AP1S2	ADAT2
WASF1	WASF1
KYNU	KYNU
KYNU	NDUFAF1
MYOM2	MYOM2
OSMR	OSMR
CHI3L2	CHI3L2
C3AR1	C3AR1
CMKLR1	CMKLR1
PLK3	UROC1
DEFA1	DEFA1
FCER1G	FCER1G
FKBP5	FMNL2
FKBP5	FKBP5
FLT3	FLT3
FLT3	GRB10
NM_004125	NM_004125
CITED1	CITED1
SLC1A3	SLC1A3
SREBF1	SREBF1
CD83	CD83
JMJD1C	JMJD1C
SLC22A13	SLC22A13
SEMA4F	SEMA4F
FADS2	FADS2
CHST2	CHST2
CHST3	CHST3
BMPR1A	BMPR1A
CASP5	CASP5
CETN3	POU2F1
CETN3	GBP3
DNM1	ENST00000295456
PHC2	PHC2
EPHA4	DPF2
EPS8	EPS8
GPC3	GPC3
GRB14	GRB14
NAP1L3	NAP1L3
PSPH	PSPH
RAB27A	KCNN4
RAB27A	ECE2
RAB27A	MARCH2
VNN1	PRDM5
VNN1	VNN1
SLC16A4	SLC16A4
RABEP1	RABEP1
ITGB1BP1	ITGB1BP1
ITGB1BP1	TOX4
NMT2	NMT2
C9orf61	GJC2
C9orf61	MUC19
CHST10	AP4M1
TBPL1	TBPL1
VPS4B	HIPK3
VPS4B	MYLIP
NLRP3	NLRP3
DSC1	DSC1
SLC29A1	SLC29A1
NDUFS1	KLHL5
RBBP5	RBBP5
SLC27A4	SLC27A4
AKAP12	AKAP12
HP	HP
DEFB1	DEFB1
FOS	FOS
GEM	GEM
GNAT2	GNAT2
GPM6B	GPM6B
GPR34	GPR34
HIST1H1T	HIST1H1T
HAS2	HAS2
MAGEA12	MAGEA12
MYB	MYB
MYCN	MYCN
SLC20A1	UBE2L6
SLC20A1	INTS6
PAPSS1	PAPSS1
GABBR2	GABBR2
KCNE3	KCNE3
DNAJB6	CCDC123
APBA2	APBA2
HNRPH1	DDX17
IFI27	IFI27
IRS1	IRS1
KRT6A	KRT6A
KRT16	KRT16
STMN1	C18orf10
RNASE6	RNASE6
ZNF239	ZNF239
GPR56	TBX21
GPR56	LAIR2
TSPAN2	TSPAN2
PBEF1	IL1RAP
PDZK1IP1	PDZK1IP1
OLIG2	OLIG2
CTDSPL	CTDSPL
SRRM1	Contig55770_RC
SPRY2	SPRY2
ABCC4	ABCC4
IRX5	SILV
MT2A	MT2A
MT2A	TMEM118
MYH1	MYH1
RNF6	UHRF1BP1
RNF6	ZBTB11
RNF6	SLC22A12
S100P	S100P
ST8SIA2	ST8SIA2
HDAC4	D87454
CRISP3	CRISP3
CD28	CD28
GZMA	GZMA
NKX3-1	NKX3-1
NRAP	NRAP
PLCL1	PLCL1
PPP1R2	PPP1R2
RAD21	SETD1A
SFRS6	SFRS6
XRCC1	XRCC1
EMG1	EMG1
UBE2E3	SNAP91
SEMA3C	TIPRL
NEBL	NEBL
DKK3	DKK3
AGR2	AGR2
CDC42EP3	HLA-DRB1
CDC42EP3	CDC42EP3
ERLIN1	C9orf130
RASL10A	RASL10A
LGALS2	LGALS2
SAA4	RSE_00000024784
PLK2	PLK2
ZNF266	LYG1
C7orf16	C7orf16
TPBG	TPBG
CD300C	CD300C
GADD45G	GADD45G
BTNL3	BTNL3
ADK	ADK
CD6	CD6
SSFA2	DDT
SSFA2	CAPZA2
SSFA2	EDEM3
TCEA1	TCEA1
MARCO	EXT1
MARCO	MARCO
GJB6	GJB6
APOBEC2	APOBEC2
LILRA3	LILRA3
HOXA7	HOXA7
UPK3A	UPK3A
ESM1	ESM1
ESM1	LEPROT
HRASLS3	HRASLS3
CLTCL1	CLTCL1
CLTCL1	COL18A1
SLC22A18AS	SLC22A18AS
TNFAIP6	TNFAIP6
USF1	USF1
USF1	AMFR
VPREB1	VPREB1
ZNF179	TPCN2
ZP3	ZP3
PICALM	GSTK1
PICALM	PPM1B
POLI	POLI
IRAK3	HPSE
RNF2	RNF2
VSIG4	VSIG4
SYNPO	SYNPO
ZNF236	ZNF236
ZNF236	ERAP1
PADI2	PADI2
SIX6	SIX6
AOC2	AOC2
EIF2C2	EIF2C2
RABGAP1	RPL38
NT5C2	NT5C2
TKTL1	TKTL1
HEY1	HEY1
PRPF40B	PRPF40B
MAFF	GSTT2
CCDC19	RFX2
NFATC2	NFATC2
BAMBI	BAMBI
PFTK1	PFTK1
PHLDA3	PHLDA3
SPON2	PODN
STAG3	STAG3
LRRC6	LRRC6
CLEC5A	CTNNA1
CLEC5A	CLEC5A
FER1L3	FER1L3
NRG1	NRG1
PCDHA9	PCDHA9
TMEM176B	TMEM176B
NUPL1	NUPL1
CNTNAP2	CNTNAP2
NM_014147	NM_014147
KIR2DL1	KIR2DL2
RAGE	RAGE
ADAMTS6	ADAMTS6
ITGB3BP	ITGB3BP
NPTXR	CAND2
NPTXR	NPTXR
NM_014392	NM_014392
IL17B	COL4A3
ARFIP1	NAGK
KCNMB4	KCNMB4
APOBEC3C	APOBEC3C
SH3BP4	SH3BP4
NM_014549	NM_014549
TFCP2L1	TFCP2L1
BCAR1	BCAR1
ERO1L	ERO1L
CDR2L	CDR2L
ZNF516	ZNF516
LPIN2	AK021715
LPIN2	LPIN2
SDC3	SDC3
TMEM63A	ZADH1
SNPH	SNPH
TOX	TOX
LCMT2	ASNSD1
KIAA0319	KIAA0319
HELZ	HELZ
P2RY14	PI3
VASH1	VASH1
RPH3A	RPH3A
CARD8	CARD8
MTMR15	MTMR15
SORCS3	AK054959
GOLGA8A	GOLGA8A
GOLGA8A	ARNT
GLT25D2	GLT25D2
STAB1	ZNF205
RRP12	RRP12
CENTD2	DYNLT3
ICOSLG	ICOSLG
DMXL2	AL365511
DMN	DMN
DAAM2	DAAM2
LY96	C6orf64
LY96	EIF5A2
NPDC1	NPDC1
WDSOF1	NSUN2
FAM119B	FAM119B
LRRTM2	LRRTM2
AUTS2	AUTS2
ABHD12	ABHD12
G0S2	DOCK7
COL5A3	COL5A3
MBD2	MBD2
PPARG	PPARG
FAM135B	FAM135B
CRLF3	DHX58
SIDT2	MASTL
TRNT1	MPHOSPH6
C8orf70	C8orf70
OTUD6B	OTUD6B
ISOC1	ENOPH1
MRPS18C	MRPS18C
MRPS18C	TM7SF4
RASD1	RASD1
STYXL1	STYXL1
PKD2L1	PKD2L1
MYEF2	MYEF2
ETV7	ETV7
HSD17B12	ELA1
CYB5R2	CYB5R2
SCARA3	SCARA3
HSD17B11	CHURC1
HPCAL4	HPCAL4
KLF12	KLF12
IRX4	IRX4
GHRL	GHRL
TMEM9	TMEM9
SPAG11B	SPAG11B
GLULD1	GLULD1
IL23A	NT5E
IL23A	KRT1
IL23A	ELP2
IL23A	THOC3
C5orf5	C5orf5
SLC22A17	THEM4
TTRAP	VPS29
TTRAP	C5orf35
TTRAP	PDZD8
LIMK2	LIMK2
PER3	PER3
SPOCK3	SPOCK3
BAIAP2	BAIAP2
ENOSF1	ZNF83
FEV	FEV
FAM20A	FAM20A
KLHDC4	CDK5RAP2
ITLN1	ITLN1
LRRC16A	LRRC16A
TRPM6	ZNF503
PCDH24	PCDH24
OSBPL10	OSBPL10
SEMA4C	SEMA4C
UBE2R2	ERAP2
RAB20	MSRB2
RAB20	RAB20
PIGX	RNASET2
TTC12	TTC12
ACSM5	ACSM5
BANK1	BANK1
SH3PXD2B	SH3PXD2B
SH3PXD2B	IQCE
TMEM51	TMEM51
TMEM51	C7orf29
NM_018071	MAK
ZNF334	ZNF334
BRWD2	BRWD2
CENPQ	CENPQ
ASF1B	HCG18
DPPA4	DPPA4
HHAT	DAAM1
PARVA	PARVA
STEAP3	STEAP3
SLC47A1	SLC47A1
ZNF701	LHX6
WDR41	WDR41
TMEM100	TMEM100
QRSL1	QRSL1
OLAH	OLAH
ZNF415	ZNF415
PHCA	PHCA
NM_018371	NM_018371
HJURP	HJURP
ST6GALNAC1	ST6GALNAC1
CISD1	ACADSB
CISD1	ROBO1
TMEM176A	TMEM176A
ERMAP	ERMAP
MBNL2	MBNL2
ZNF167	FBXO28
DISC1	DISC1
BATF3	HMBOX1
TRIM36	TRIM36
ADARB2	ADARB2
MYO5C	MYO5C
TAP2	TAP2
RAG1AP1	RAG1AP1
PCDHA7	PCDHA7
PCDHGA7	PCDHGA7
PCDHGC4	RAMP3
PCDHGC5	PCDHGC5
PCDHB10	PCDHB10
C21orf45	BBS2
ERRFI1	THNSL2
TREM2	TREM2
GFOD1	SPON2
GFOD1	SNTB2
MOV10L1	QDPR
MOV10L1	ATRIP
TBC1D16	TBC1D16
DDIT4	DDIT4
DLL4	DLL4
HLA-DRA	HLA-DRA
GKN1	GKN1
ABCB9	ABCB9
RPRM	RPRM
CYP26B1	CYP26B1
CHST7	CHST7
HLA-DQA2	HLA-DQA2
IGLL1	IGLL1
UGCGL2	UGCGL2
NDUFA4L2	SLC12A7
C21orf7	C21orf7
OTOR	OTOR
C11orf75	C11orf75
PRTFDC1	HLA-DRB3
OTUD7B	OTUD7B
GSN	GSN
ABCC9	ABCC9
MGST1	MGST1
CCNL1	RBM42
RPGRIP1	RPGRIP1
FSCN3	FSCN3
TCL6	TCL6
RIPK4	RIPK4
PELI1	IFT172
PELI1	CCDC130
MTUS1	MTUS1
SORCS2	SORCS2
ZNF471	ZNF471
HOMEZ	ENST00000301733
HOMEZ	HOMEZ
BEGAIN	BEGAIN
OSBPL8	KLHDC4
LRRN1	LRRN1
PHF12	USHBP1
BCOR	AK056051
BCOR	RMND5A
LZTS1	LZTS1
SLC8A1	SLC8A1
SPINK2	SPINK2
PMAIP1	PMAIP1
TXNDC13	TXNDC13
TRIB3	TRIB3
KIAA1967	KIAA1967
ENOPH1	SHKBP1
ZNF462	ZNF462
NTN4	NTN4
RAB18	UBA52
RAB18	PITRM1
RAB18	POMZP3
HRH4	CD9
AFAP1	TIGD7
SVIL	SVIL
HLX	HLX
HAND2	HAND2
HLA-DRB4	HLA-DRB4
FXYD6	FXYD6
CXCL16	TREM1
CXCL16	CXCL16
NM_022112	NM_022112
OXCT2	OXCT2
PERP	PERP
SLC28A3	SLC28A3
CENPK	CENPK
BIRC7	BIRC7
NOD2	NOD2
NXN	NXN
ALDH8A1	ALDH8A1
CLEC7A	ACOT2
GPR135	GPR135
CERK	CERK
DCLRE1B	DCLRE1B
ARMCX5	CAMKK2
REEP1	REEP1
FGFR2	FGFR2
SPATS2	SPATS2
ZNF649	ZNF649
TAS2R10	TAS2R10
COLEC11	COLEC11
ELOVL6	ELOVL6
FA2H	FA2H
NM_024308	NLRP2
ZNF557	TBX3
FAM118B	FAM118B
C5orf23	C5orf23
SRD5A3	SRD5A3
DYNC2H1	DYNC2H1
NM_024614	LMF1
NM_024614	NM_024614
C14orf140	C14orf140
NOL9	IGHMBP2
NOL9	NOL9
TMEM149	TMEM149
ANKRD55	HPS1
ECHDC3	ARG1
ECHDC3	ECHDC3
ECHDC3	CRISPLD2
SMPD3	SMPD3
C20orf23	FAM119A
SHCBP1	SHCBP1
ZDHHC11	ZDHHC11
CSPP1	DHX32
SNX22	SNX22
BAALC	BAALC
SCD5	SCD5
C6orf134	C6orf134
GPR177	MPZL1
GPR177	GPR177
NM_024912	NM_024912
NM_024988	NM_024988
NM_024988	CLEC10A
YSK4	YSK4
C6orf97	SPATA6
C6orf97	C6orf97
NM_025073	NM_025073
ARMC9	ARMC9
RP4-691N24.1	RP4-691N24.1
TRIB1	TRIB1
ULBP2	ULBP2
TSGA10	TSGA10
ACAD10	ACAD10
C12orf39	C12orf39
COLEC12	COLEC12
APOLD1	APOLD1
CCDC130	C16orf52
DDX17	CTAG2
FAM83D	FAM83D
ITM2C	Contig31509_RC
EPPK1	EPPK1
EPPK1	RAD52
SH3BGRL2	SH3BGRL2
INHBE	INHBE
MARVELD1	CAPG
CECR6	CECR6
TMTC1	TMTC1
CDCA7	C17orf71
CDCA7	MAGEL2
PRSS27	PRSS27
MAP1B	MAP1B
C1orf124	NFXL1
C1orf49	C1orf49
MYCBPAP	MYCBPAP
USP44	USP44
DSEL	DSEL
TMEM164	ZNF697
MLSTD2	RAB1A
NPAS2	NPAS2
SEPT9	SEPT9
C9orf89	C9orf89
PINK1	PINK1
ZNF333	ZNF333
RHOXF2	RHOXF2
RBM13	RBM13
BOK	BOK
OSBPL6	OSBPL6
TUBB6	TUBB6
TMEM147	TMEM147
NM_032739	HLA-DOA
NM_032739	LIM2
C14orf128	C14orf128
GPR124	TGFBI
GPR124	GPR124
ZNF514	ZNF514
SLC7A3	SLC7A3
ITIH5	ITIH5
ATOH8	ATOH8
DIRC2	DIRC2
DIRC2	ALDH16A1
CGNL1	CGNL1
TOX2	TOX2
RBM14	AK022789
PCDH11X	PCDH11X
AXUD1	KIF13A
SLC46A2	SLC46A2
SLC46A2	ASGR2
DMRTC2	DMRTC2
KRTAP4-7	KRTAP4-7
ZCCHC3	ZCCHC3
LGALS12	LGALS12
SLC22A16	SLC22A16
B3GALNT1	B3GALNT1
ZNF502	ZNF502
TRIM23	TRIM23
TP53INP1	PFKP
CDC14A	CDC14A
C22orf32	C22orf32
CASP8	CASP8
FGF13	FGF13
CNTNAP3	CNTNAP3
DRD3	DRD3
CARD14	CARD14
GBP5	GBP5
WDFY2	WDFY2
LRG1	LRG1
TRIM9	HOXA4
TRIM9	TRIM9
OSR2	OSR2
SIGLEC12	SIGLEC12
HTRA3	HTRA3
STAT3	STAT3
CCND1	CCND1
C8orf13	C8orf13
CIB3	CIB3
MOGAT1	MOGAT1
PSAT1	PSAT1
FAM3B	FAM3B
C21orf66	C21orf66
BRD4	STARD3
CAPS	PLEKHB2
CAPS	CAPS
CAPS	KCNIP2
PEX11G	PEX11G
SLC46A1	SLC46A1
SRXN1	SRXN1
NM_080750	MFSD9
SOCS4	SOCS4
MRVI1	MRVI1
CLEC4C	CLEC4C
PAGE5	PAGE5
S100Z	S100Z
XAGE2	XAGE2
PTPRN2	PTPRN2
RAD51L1	RAD51L1
DQX1	DQX1
PTCRA	GP9
CLEC12A	CLEC12A
CLEC12A	U63785
MYADM	MYADM
MARS2	GIMAP1
NM_138474	AK056901
CTTN	CTTN
HDGFL1	HDGFL1
NM_138698	C9orf95
MSR1	SIGLEC5
MSR1	MSR1
HIST1H2BD	HIST1H3D
HIST1H2BD	SNAP29
HIST1H2BD	HIST1H2BD
DPPA2	DPPA2
PAM	LSG1
PAM	PAM
ESAM	ESAM
SCAMP5	SCAMP5
C21orf109	C21orf109
IL31RA	IL31RA
DEPDC7	DEPDC7
C1orf105	C1orf105
ANGPTL4	ANGPTL4
ANKRD22	ANKRD22
TMIGD2	ENST00000259550
LRRC39	LRRC39
TMEM182	TMEM182
GSG1L	GSG1L
TMED6	TMED6
TMC4	TMC4
ANKRD35	ANKRD35
KLHL23	KLHL23
EFHB	EFHB
C9orf72	C9orf72
YPEL4	YPEL4
GLYATL2	GLYATL2
C11orf82	C11orf82
C6orf81	C6orf81
C6orf113	ZNF266
NAPRT1	HOXA2
FANK1	FANK1
NM_145237	NM_145237
FAM18B2	FAM18B2
SLC25A43	SLC25A43
ZNF493	ZNF493
GCNT2	GCNT2
SPESP1	SPESP1
OSBPL7	OSBPL7
ABTB2	ABTB2
AKAP9	AKAP9
TP53I3	TP53I3
CTSB	CTSB
MS4A4A	MS4A4A
SNX7	SNX7
BTBD11	BTBD11
FRMD6	FRMD6
ACOT4	ACOT4
SLC25A29	SLC25A29
PAQR4	PAQR4
HRNR	HRNR
C1orf87	C1orf87
BBS5	DNAI2
BBS5	BBS5
C2orf63	C2orf63
TRAM1L1	TRAM1L1
WDR21C	WDR21C
FAM69B	FAM69B
KBTBD3	PRDM8
NM_152451	NM_152451
TMC8	TMC8
B3GALNT2	B3GALNT2
PM20D1	PM20D1
FGD5	FGD5
NM_152556	Contig34380_RC
NM_152556	GMFB
NM_152556	UBE2O
NM_152556	THAP5
NM_152556	ZNF37A
ZNF366	ZNF366
DCP1B	HPS6
MUC20	MUC20
CPNE2	CPNE2
SDK1	SDK1
C8orf46	C8orf46
CHST13	CHST13
EMR3	C14orf94
APCDD1	APCDD1
NM_153041	NM_153041
DPY19L3	DPY19L3
NM_153241	NM_153241
PCGF3	PCGF3
KLHL34	TMEM121
PMP22	PMP22
PRSS35	ZADH2
PRSS35	PRSS35
C10orf56	C10orf56
MDGA1	MDGA1
COG7	COG7
SLC24A4	SLC24A4
C21orf81	C21orf81
ITGB1BP3	ITGB1BP3
NM_170698	NM_170698
CAMK2A	Contig35596_RC
CLECL1	CLECL1
TRIM59	TRIM59
KRT78	ENST00000270119
COL23A1	COL23A1
SPATA8	SPATA8
NM_173512	NM_173512
FGD2	FGD2
C11orf47	C11orf47
NM_173619	NM_173619
SLC25A41	SLC25A41
C2orf58	C2orf58
DTWD2	ATXN3
PPIL6	PKNOX1
RNF207	RNF207
BLOC1S2	DAGLB
SPACA3	NM_054029
SPACA3	SPACA3
SCN4B	SCN4B
PILRB	PILRB
MT1JP	MT1JP
IL5RA	ODZ4
IL6ST	IL6ST
XKR3	XKR3
LNPEP	LNPEP
INADL	INADL
RAB7B	RAB7B
NM_177964	NM_177964
MEGF8	MEGF8
HSD17B13	HSD17B13
GSDM1	GSDM1
CCDC36	CYP2B7P1
LCE1F	C1orf50
HDAC9	HDAC9
LCE3A	LCE3A
NM_178501	NM_178501
ANKK1	WDR93
ANKK1	ANKK1
C17orf55	LYCAT
C17orf55	LRRC8C
C17orf55	C17orf55
FAM19A2	FAM19A2
WDFY3	WDFY3
SERINC2	SERINC2
SFXN4	NM_145252
SPATA12	SPATA12
HSD11B1	HSD11B1
AMIGO2	AMDHD1
LILRA5	LILRA5
OLFML2A	OLFML2A
FAM26A	FAM26A
C1orf86	AK001856
NM_182545	NM_182545
VMO1	VMO1
C7orf53	C7orf53
C20orf185	C20orf185
RASSF5	ACCS
MUC1	MUC1
C8orf5	C8orf5
NPM2	NPM2
HSD17B7P2	HSD17B7P2
R10311_RC	R10311_RC
U39123	U39123
U54734	AK023302
U82319	U82319
SBF1	SBF1
X68698	X68698
SNORA68	SNORA68
